# Supplementary material for: Transcriptomic Analysis Provides Insights to Reveal the bmp6 Function Related to the Development of Intermuscular Bones in Zebrafish
Source: Front Cell Dev Biol. 2022 May 12;10:821471. doi: 10.3389/fcell.2022.821471 (PMC9135397; doi:10.3389/fcell.2022.821471)
Supplement: Supplementary file 2 [file Table1.XLSX]

## Sheet: Sequences of probes
Supplementary Table S1. Sequences of probes used for RNA-FISH and primers used for qRT-PCR.
gene/probe Name	probe sequence	Usage
bmp6	CCGGACAGAAGACAGCTGGAAACTTCTGCGTGTCCCATCAAATAAATTTAATACTCTC	target sequence for synthesizing SABER-FISH primary probe
bmp6	TCGCGACGCCTCCATCAATTCTTCACCGTGATGTGTCGCT TTTAATACTCTC	target sequence for synthesizing SABER-FISH primary probe
bmp6	CTGTGCAGAACAAACGCAGTTGCCCAGGGAGTTGTTCTGTTTTAATACTCTC	target sequence for synthesizing SABER-FISH primary probe
bmp6	GCAGAGCAAACCAGGCGCTCGTCATATTTACATCCAGTCTCTGTTGTTTAATACTCTC	target sequence for synthesizing SABER-FISH primary probe
bmp6	CAGAACTGCTACCTGCCAAACAACAGCTCCACAAGAAGCTCATTTAATACTCTC	target sequence for synthesizing SABER-FISH primary probe
bmp6	CCGTAACCTCCGATGTATGAAGTTGGACTGAAGCTCAAAGCCATCCTTTAATACTCTC	target sequence for synthesizing SABER-FISH primary probe
bmp6	TGTGGTTCAGTCCCAGTATGGACAGAATCTCTTTCTGCATCTCCCTTTTAATACTCTC	target sequence for synthesizing SABER-FISH primary probe
bmp6	GGTGCTGAATTATATTTGCCGCTGTTCAGATGCGGTCTGGGTCTTTAATACTCTC	target sequence for synthesizing SABER-FISH primary probe
bmp6	TCGCTCTTCTCTTCAGTGGACATGCTGTTGTACAGATCCAGCATGATTTAATACTCTC	target sequence for synthesizing SABER-FISH primary probe
bmp6	AGGTCGTGTGGTGGTGAACAGTGACCTGTACTGATCCACGTTTAATACTCTC	target sequence for synthesizing SABER-FISH primary probe
bmp6	CGTCATGCAGGAACTCAGTGTCATGATGCGAAGCCAAAGCTTTAATACTCTC	target sequence for synthesizing SABER-FISH primary probe
bmp6	GGCCTCTCCCTCTGGGATCTGGGACAGGTTGAATTTGAACTCTTTATTTAATACTCTC	target sequence for synthesizing SABER-FISH primary probe
bmp6	GCACTGGTCACACACTCCTTGTAGATCCTGAATTCTGCAGCTGTGATTTAATACTCTC	target sequence for synthesizing SABER-FISH primary probe
bmp6	ACCACCTGGAACACACTGAGTAGGAATGTCTCGTTCCGGAAGTTTAATACTCTC	target sequence for synthesizing SABER-FISH primary probe
bmp6	AGCCAACCCTGCTCAGCTCCCCACAACCTGCGAGATTCCATTTAATACTCTC	target sequence for synthesizing SABER-FISH primary probe
bmp6	TGATCTGCAGACCCAGGTTATGATGTGGACTCATCACCCAGAGATTTTTAATACTCTC	target sequence for synthesizing SABER-FISH primary probe
bmp6	AAGGCCACCATGAAAGGCTGCCTCTCCAGAGCGCCATCACGTTTAATACTCTC	target sequence for synthesizing SABER-FISH primary probe
bmp6	GCCTGTAGACCGGGAAGTTCTGATACGGACTTCGCTCACTTTGAAATTTAATACTCTC	target sequence for synthesizing SABER-FISH primary probe
bmp6	GTGGACTACTGGAGCGATTGCGGTTCCGCTGGCGTTGTTTTTTAATACTCTC	target sequence for synthesizing SABER-FISH primary probe
bmp6	AGTAGAGCACGGAGATTGCGTGGAGTTTGGTTGGAGCACATTTAATACTCTC	target sequence for synthesizing SABER-FISH primary probe
bmp6	GTGGCAGCCACACGAACGCACCACCATGTTCCTGTATTTTTTTAATACTCTC	target sequence for synthesizing SABER-FISH primary probe
bmp6	GTGCAGCAGTTGGGCAGAGAGATGCATGTCCCATAAGTCATTTAATACTCTC	target sequence for synthesizing SABER-FISH primary probe
bmp6	CCCATGTATGTTTTCACCAGGAGAAGCAGCAAACCATGATGCACAATTTAATACTCTC	target sequence for synthesizing SABER-FISH primary probe
xirp2a	ACAGTCTGCTGGCTTTCTGTGGACGGCTCAGTGGCATTGCTTTCTCTACTAC	target sequence for synthesizing SABER-FISH primary probe
xirp2a	GGTGCTGGCGTGAAACAGTCTGTGATCTGTGTTGTTCCGATTTCTCTACTAC	target sequence for synthesizing SABER-FISH primary probe
xirp2a	GAGGCCTCTGGTGGAACGTCTAGGACAGGAACAGCCCCTTTTTCTCTACTAC	target sequence for synthesizing SABER-FISH primary probe
xirp2a	CATGGGTGGTGGGGTCATGCCTTGTGAGAGTTTGGCTGTGTTTCTCTACTAC	target sequence for synthesizing SABER-FISH primary probe
xirp2a	ACCGAGGTGGAGGTGTTGGTGTAGCACCTGTCCTGTAAGATTTCTCTACTAC	target sequence for synthesizing SABER-FISH primary probe
xirp2a	GGGGTGACGGAGTTACTCTAAGAGGGGAGTCAGTCCTCTTGGTTTCTCTACTAC	target sequence for synthesizing SABER-FISH primary probe
xirp2a	TTTTGGGGCGTGGTGGTTCCTCAGCTGCTGCTTGAAGCACTTTCTCTACTAC	target sequence for synthesizing SABER-FISH primary probe
xirp2a	TCAGGTGTGGGCACCTTGAACAGAGCTCTGCCTTTTGGCTTTTCTCTACTAC	target sequence for synthesizing SABER-FISH primary probe
xirp2a	TAGCAGGTTGGGCAACTGAGCTGAGTTCCTGTTGAGATGGATTTCTCTACTAC	target sequence for synthesizing SABER-FISH primary probe
xirp2a	GGAGGAGGGAGGAAGTCTTGGGGTGGAGGAGGTGGTGGGATTTCTCTACTAC	target sequence for synthesizing SABER-FISH primary probe
xirp2a	GGGGAAGGTCACTGTCCTGTCTCATAGCCAGAGGAGGCCGTTTCTCTACTAC	target sequence for synthesizing SABER-FISH primary probe
xirp2a	TGGTAAGAGGGGTGGCTGGACCTCACTTTCTGCCACTGGCTTTCTCTACTAC	target sequence for synthesizing SABER-FISH primary probe
xirp2a	GGGGTGGAGGGGAACTCGGAGGTGGTGGAAAGTGAATCTCTTTCTCTACTAC	target sequence for synthesizing SABER-FISH primary probe
xirp2a	GCTGGGCACTCACGGCATGCTTGTTGAGAGGGGACTGGGTTTTTCTCTACTAC	target sequence for synthesizing SABER-FISH primary probe
xirp2a	CCCCACCTGAAGTTGCTTGAGGTAGTCCATTGCCCCAGACTTTCTCTACTAC	target sequence for synthesizing SABER-FISH primary probe
xirp2a	CTCTGCGTACAGTTTTGACCTCATGGTAGTGTCCCGAGCTGTTTTCTCTACTAC	target sequence for synthesizing SABER-FISH primary probe
xirp2a	TCTCACCAGAGTCACCGCGAATGACACACATGGGCTGTGTTTTCTCTACTAC	target sequence for synthesizing SABER-FISH primary probe
xirp2a	GTCTCAAACAGCCATGTTGCAGTCTGGACATCTCCCCTTGCTTTCTCTACTAC	target sequence for synthesizing SABER-FISH primary probe
xirp2a	GGTAGTGGTACTGTGCAACAGTGCTTTGGGATGCAGAAGAGGTTTCTCTACTAC	target sequence for synthesizing SABER-FISH primary probe
xirp2a	CCCCAATTTACTCTCGCCTCCCCTGGACAATCCCGAGAGCTTTCTCTACTAC	target sequence for synthesizing SABER-FISH primary probe
xirp2a	TTTTCCCCAACACCTCGATGGCTGTCTGCAACTCTTTCAGTTTTCTCTACTAC	target sequence for synthesizing SABER-FISH primary probe
xirp2a	GGCGGCTTCTCAAACATCTGCTTCAGGCTCCTGAGCGGGATTTCTCTACTAC	target sequence for synthesizing SABER-FISH primary probe
xirp2a	TGTCAAACTTCTCAATGCGCCTGTTCTCCTCCAGGTCCTCTTTTCTCTACTAC	target sequence for synthesizing SABER-FISH primary probe
xirp2a	TGTGGAGGAAGGAGTGCGTGGCACAGTTGTGGTGTCTAGGTTTCTCTACTAC	target sequence for synthesizing SABER-FISH primary probe
xirp2a	AGGCCGAACCAGACGGACAAACCGAGGACAGCCTTGAAGGTTTCTCTACTAC	target sequence for synthesizing SABER-FISH primary probe
tnmd	AGCCAGACTGAAGACAACCTTCTCTGAAAACCTTCTTCCACCCAGATTTCTCTACTAC	target sequence for synthesizing SABER-FISH primary probe
tnmd	ACTCAGAATGATGGCGGCACACTGGTAAGTGCGATACCTGTTTCTCTACTAC	target sequence for synthesizing SABER-FISH primary probe
tnmd	TCTGAGACTGAAGATGCAGAGGGCCAGAATCAGGAACACCACTTTCTCTACTAC	target sequence for synthesizing SABER-FISH primary probe
tnmd	TCCATCATGCCCTCGGTCTCTATTCCATCCAGCACAGCTTTATTTCTCTACTAC	target sequence for synthesizing SABER-FISH primary probe
tnmd	CGTTTCCCATCCTGAAGATCTCGATGCGCTCAGATGGATGGATTTTTCTCTACTAC	target sequence for synthesizing SABER-FISH primary probe
tnmd	AGTCTTTGTGTCCAACTTGGGCAGCTCCTTGGTTTGACTTCTGATTTTCTCTACTAC	target sequence for synthesizing SABER-FISH primary probe
tnmd	ACAGGAATGTTTTGTTGGAGATGGGCTCTTCGGCTGGAATCCATATTTTCTCTACTAC	target sequence for synthesizing SABER-FISH primary probe
tnmd	GTGGATGGGGAGGTCTTGGCAAATCTCCCCAATCTTGGAATTTGTTTCTCTACTAC	target sequence for synthesizing SABER-FISH primary probe
tnmd	CGGACCTCTTGCTTCCAGCTCTGGGGTCTCTTCAACATCATCTATATTTCTCTACTAC	target sequence for synthesizing SABER-FISH primary probe
tnmd	CGTTTACTGGTAAGTGGTCCATGACGTCTCGGGCCTGACGTTTCTCTACTAC	target sequence for synthesizing SABER-FISH primary probe
tnmd	CGCTCATCTAGGCTGTTGTCCAGCTCCAGCCCCATTTCACTTTCTCTACTAC	target sequence for synthesizing SABER-FISH primary probe
tnmd	GTAACGGTACCCACGGCGGCAGTACTGGCAGCAGTAGCCTTTTCTCTACTAC	target sequence for synthesizing SABER-FISH primary probe
tnmd	ATGGCCAAAAGCCACCCAGGGGCTCGTAGTATCGCCGACATTTCTCTACTAC	target sequence for synthesizing SABER-FISH primary probe
tnmd	AGGGCATGACAATCTGACAGATTACCCGTCCTCCCTGGTAATAGTTTTCTCTACTAC	target sequence for synthesizing SABER-FISH primary probe
tnmd	CCTCAAACTCGTCCCAGCATTCGTGCTATCCACCAGTTGCTTTCTCTACTAC	target sequence for synthesizing SABER-FISH primary probe
tnmd	AACCCCTGAGCAGCATAGCACCTCTGGTTCCCTCCGGCATTTTCTCTACTAC	target sequence for synthesizing SABER-FISH primary probe
scxa	CTCCTCCGGCTTTCTGTCTCTGTGCAGCGCTGGCTCTCCCTTTTCATCATCAT	target sequence for synthesizing SABER-FISH primary probe
scxa	TGGAGATTGTCCTCACTCACATCCCATCAGCTCTGAAATCCACGTTTTTCATCATCAT	target sequence for synthesizing SABER-FISH primary probe
scxa	GCGCTCCAGTATTACATTTCTCTTGGGGAACTGATCCTGACGGGTTTTTCATCATCAT	target sequence for synthesizing SABER-FISH primary probe
scxa	CGCATGAATCTCAATGAGTCCTGCACTTGTTTGGTCCTCTGGTACATTTCATCATCAT	target sequence for synthesizing SABER-FISH primary probe
scxa	CGCTCTCCACAAGGCTCTCGAATGCTTCTTGCAATTGCTCTAAAGTTTTCATCATCAT	target sequence for synthesizing SABER-FISH primary probe
scxa	GGAGCCGGTCGCACCATCGCAAAAGACATCATCAACTTGATTTCTATTTCATCATCAT	target sequence for synthesizing SABER-FISH primary probe
scxa	TCGCTGCCGTTTTCATCATCCTCCGACATCATTGAGATGTCAGAATTTCATCATCAT	target sequence for synthesizing SABER-FISH primary probe
scxa	AGTGTCCAGGTGAAATGAGCGATCATCCGAGCCTGAGCTCTTTCATCATCAT	target sequence for synthesizing SABER-FISH primary probe
scxa	GGAATGGTTGGTGTTACACCAATCAGCCGTCCGCCACCCCTTTCATCATCAT	target sequence for synthesizing SABER-FISH primary probe
scxa	GCGTTGACGGATCTCTGGCACATGGCCGATTGTCCCGGTGTTTCATCATCAT	target sequence for synthesizing SABER-FISH primary probe
scxa	CGCTGTTGGTGCGATCCCGCTCTCGTGCATTGGCAGCATTTTTCATCATCAT	target sequence for synthesizing SABER-FISH primary probe
scxa	GCTCTGTAGGGATGAGAGTCCTCAATGCTGTGAATGCCGTGTTGATTTCATCATCAT	target sequence for synthesizing SABER-FISH primary probe
scxa	CAGCAGCACGTTCCCCAGATGAGAGATGTAACTGGACGCCTTTCATCATCAT	target sequence for synthesizing SABER-FISH primary probe
scxa	TAGTTTGAGGTGGAGGGTCCTCCGCTGTGGCACGGCTGTCTTTCATCATCAT	target sequence for synthesizing SABER-FISH primary probe
scxa	ACACTGGTGATGCTGATGGGTTTTAAATCCCTTCACGTCGTGGTTTTTTCATCATCAT	target sequence for synthesizing SABER-FISH primary probe
scxa	ACACCACAACATCGCAGCATCTGCAGTCAAGAGTTTCTGGACTTTCATCATCAT	target sequence for synthesizing SABER-FISH primary probe
scxa	GCTTGTTCAGCTCTTGCGTAATCAAGTCGCTGCAGTCTGGTCTTTTTTTCATCATCAT	target sequence for synthesizing SABER-FISH primary probe
scxa	TCATCCTGTGGGCACAGATTCTGGTGTGTATGCGCAGAAAATTTCATCATCAT	target sequence for synthesizing SABER-FISH primary probe
scxa	TGTGTGAATGCAGTCCTCTTCTTTGGTCGATAGCTTTCGCCGATTTCATCATCAT	target sequence for synthesizing SABER-FISH primary probe
sik1	CACAGCAAAGTTCCCCTTGCCGAGGGTTCTGATGATCTCGTTTCTCTACTAC	target sequence for synthesizing SABER-FISH primary probe
sik1	GCCGTCAGAATCTGCCAAAACTTCTTACGAGCCTCGTTTTCACTCATTTCTCTACTAC	target sequence for synthesizing SABER-FISH primary probe
sik1	GCAGCAGGTTTTCAGTTTTGAGATCTCTGTGGACTATGTGGTGCCTTTTCTCTACTAC	target sequence for synthesizing SABER-FISH primary probe
sik1	TCCACACCATGTGGAGAGAGGTTCCCCAGCATTATAGAAGTTTCCATTTCTCTACTAC	target sequence for synthesizing SABER-FISH primary probe
sik1	TCTCAGAGCTGGAAGACTGTCCCCATCAAAGGGCAGTGACTTTCTCTACTAC	target sequence for synthesizing SABER-FISH primary probe
sik1	TGACATGAAGAATGGTATTCTGAAGCGGCCCTCCGTCACTCTTTGTTTCTCTACTAC	target sequence for synthesizing SABER-FISH primary probe
sik1	GCGATGGTGATTCTCTTGGCTGGATCAACAACCAGCATCTTACGAATTTCTCTACTAC	target sequence for synthesizing SABER-FISH primary probe
sik1	TGATACCCAAGACGGGTTCACTGTAGTCTCCCAGGTTGGAGTTTTCTCTACTAC	target sequence for synthesizing SABER-FISH primary probe
sik1	TGCGGTGCTCCTTCACTCTTTCGAGCAGCAGGTAATAGATAGCTTTCTCTACTAC	target sequence for synthesizing SABER-FISH primary probe
sik1	CTCTGATTCCAGGCCCCACATTGACGGCTAATCTGTTGGCTTTCTCTACTAC	target sequence for synthesizing SABER-FISH primary probe
sik1	TCCATCTCTGAATGGATAGGAGCATTCACCTTGGTGGCGACATTTCTCTACTAC	target sequence for synthesizing SABER-FISH primary probe
sik1	TGGTCTCCAGCAGGCTGTTTGGGGAGATAGATCTGTTCCATTTCTCTACTAC	target sequence for synthesizing SABER-FISH primary probe
sik1	TCTTCTTCCTCTAGGTCATGAGGTCGCACCTCCTCGCTAATGGTTTCTCTACTAC	target sequence for synthesizing SABER-FISH primary probe
sik1	GGTGTTTGAGGAGGACTTCAGACAGCTGTCAGAAGATGCACCATCTTTCTCTACTAC	target sequence for synthesizing SABER-FISH primary probe
sik1	ACACTTGTCGGGCCAAACCTTTGATTTTGTTTAACCCCAGTAAGCCTTTCTCTACTAC	target sequence for synthesizing SABER-FISH primary probe
sik1	TGGAGGGAGGAGATGAAGGGTGAGACTGTGAGAGAAATTGGACTTGTTTCTCTACTAC	target sequence for synthesizing SABER-FISH primary probe
sik1	GAGGTCTTCTGGCATGGAGGGAGAATTGCTTGAGTTGGGGTTTCTCTACTAC	target sequence for synthesizing SABER-FISH primary probe
sik1	GCAGATGCCACTGGAGATAGCGATGAGGAAGAGGAGTCGAATTTCTCTACTAC	target sequence for synthesizing SABER-FISH primary probe
sik1	GCCTTCTGGCTCTGATGCTCAACACCATTGTCAATTGGTTCACTCTTTTCTCTACTAC	target sequence for synthesizing SABER-FISH primary probe
sik1	GCACCTAGCAAGGGTCATGGGCTCAATGAAGAGGTTTGTTATTGCTTTTCTCTACTAC	target sequence for synthesizing SABER-FISH primary probe
sik1	GCAGAGGCCAGCTTTACATATGAGTGGACCCACTCTCAAATGGATGTTTCTCTACTAC	target sequence for synthesizing SABER-FISH primary probe
sik1	TGCACACAAGTCATTGGAGGCATAGGATGGCTAGTATTGTGCACAATTTCTCTACTAC	target sequence for synthesizing SABER-FISH primary probe
sik1	GCTGGTCTAAGTGAGCACTATGCAGTGCCTCTTGTGCTTATGTCTTTTCTCTACTAC	target sequence for synthesizing SABER-FISH primary probe
sik1	GCCTGGAGGCAAAGGCAACCTGTGTCATGAAGAAAACAAGCTGTATTTTCTCTACTAC	target sequence for synthesizing SABER-FISH primary probe
sik1	TGTTGCTTTTGATCTTCCCCGTGCTCTCTCTTTGGCTTTTCCTGTTTTTCTCTACTAC	target sequence for synthesizing SABER-FISH primary probe
sik1	CCTACATCTGAGCAACAAGACTGCTTCTGGGAGATTTGAACACGCTTTTCTCTACTAC	target sequence for synthesizing SABER-FISH primary probe
acp5b	TTGGACTTTGTGTTTGTGGACGGATGTCTGGTAAACACACTTCCCGTTTCTCTACTAC	target sequence for synthesizing SABER-FISH primary probe
acp5b	TTGACTTCAAAGTACACGAAGGATCCTGACGTCTGATTGACGGGGCTTTCTCTACTAC	target sequence for synthesizing SABER-FISH primary probe
acp5b	TGGAGAACAATTGCCAAGCCGAGGGGAAGCTCTTCCTGTGTTTCTCTACTAC	target sequence for synthesizing SABER-FISH primary probe
acp5b	GTCAGTGGACGAATCCTCCTCAACACCAGCTCCACTGACGTTTCTCTACTAC	target sequence for synthesizing SABER-FISH primary probe
acp5b	CTTCAGAAGGGGCCTGAGTTTTGATATGAGACACTTGGTTGGACCGTTTCTCTACTAC	target sequence for synthesizing SABER-FISH primary probe
acp5b	TGATGACCGATGGACCAGATGGGATAGTGACCAACCACGATTTCTCTACTAC	target sequence for synthesizing SABER-FISH primary probe
acp5b	TTGAAGTCTCTGCTCAATCCATGCCAATTGTTTGTTAGCAGCAGCCTTTCTCTACTAC	target sequence for synthesizing SABER-FISH primary probe
acp5b	AAGTCCTCTGGCCCTACAGGATCGAGGCCGTCGTATGTATTTTCTCTACTAC	target sequence for synthesizing SABER-FISH primary probe
acp5b	TCCCACACACAACCACAGTGTCGGTCATCAGGATGGTGAGTTTCTCTACTAC	target sequence for synthesizing SABER-FISH primary probe
acp5b	GGACGTGTTGCTGTGAGGCACCTTGAAGTTCAGCTCATAATAGAGGTTTCTCTACTAC	target sequence for synthesizing SABER-FISH primary probe
acp5b	AGGCGATCTGCGCAGACACATTTCCACGATGATCATGATTTCCTTTCTCTACTAC	target sequence for synthesizing SABER-FISH primary probe
acp5b	TCAGATACCACGGTATGGTCATCAGTGCAGGATGAGAGAACACCTTTTCTCTACTAC	target sequence for synthesizing SABER-FISH primary probe
acp5b	AGAAATTATCCCCAAGACTGAGGACAAAGTCCAGACCGGAGCTCTTTTCTCTACTAC	target sequence for synthesizing SABER-FISH primary probe
acp5b	GAGCAACCCGGGCCAGTTCTTTCGCAGTGTCGGCCTCATGTTTCTCTACTAC	target sequence for synthesizing SABER-FISH primary probe
acp5b	TGGAGTGTAGAAGGGGTATGAAGGACGGCCACCCCAGTCCTTTCTCTACTAC	target sequence for synthesizing SABER-FISH primary probe
acp5b	AAGAAGGAAGGCCAGCTTCTTCGCCATATCATGCTTCAGATCCTTTTCTCTACTAC	target sequence for synthesizing SABER-FISH primary probe
acp5b	ACAGCGACGCAAACAGACTATACACTCGCTGCTTTACACCTTCATTTCTCTACTAC	target sequence for synthesizing SABER-FISH primary probe
B30-33	GAGAGTATTTGAGAGTATTTGAGAGTATTTTTCCTTCTATT	probe of first round branch hybridization for bmp6 SABER-FISH
B33-41	AATAGAAGGTAATAGAAGGTAATAGAAGGTTTCAATCAAAA	probe of second round branch hybridization for bmp6 SABER-FISH
B27-28	ATGATGATG T ATGATGATG T ATGATGATG TTT CAACTTAAC	probe of first round branch hybridization for scxa/tnmd/xirp2a SABER-FISH
B28-25	GTTAAGTTGTGTTAAGTTGTGTTAAGTTGTTTCCAATAATA	probe of second round branch hybridization for scxa/tnmd/xirp2a SABER-FISH
B34-45	GTAGTAGAGTGTAGTAGAGTGTAGTAGAGTTTCCCTTATTT	probe of first round branch hybridization for sik1 SABER-FISH
B45-53	AAATAAGGGTAAATAAGGGTAAATAAGGGTTTCTATCCAAA	probe of second round branch hybridization for sik1 SABER-FISH
h30.30	AAATACTCTC GGGCCTTTTGGCCCGAGAGTATTTGAGAGTATT TTTTTTT	hairpin for synthesizing primary probes for bmp6
h33.33	ACCTTCTATT GGGCCTTTTGGCCCAATAGAAGGTAATAGAAGG TTTTTTT	hairpin for synthesizing B30-33 branch probe
h41.41	ACAATCAAAAGGGCCTTTTGGCCCTTTTGATTGTTTTTGATTG TTTTTTT	hairpin for synthesizing B33-41 branch probe
h27.27	ACATCATCAT GGGCCTTTTGGCCC ATGATGATG T ATGATGATG TTTTTTT	hairpin for synthesizing primary probes for scxa/tnmd/xirp2a
h28.28	ACAACTTAAC GGGCCTTTTGGCCCGTTAAGTTGTGTTAAGTTG TTTTTTT	hairpin for synthesizing B27-28 branch probe
h25.25	ACCAATAATA GGGCCTTTTGGCCCTATTATTGGTTATTATTGG TTTTTTT	hairpin for synthesizing B28-25 branch probe
h34.34	ACTCTACTACGGGCCTTTTGGCCCGTAGTAGAGTGTAGTAGAGTTTTTTT	hairpin for synthesizing primary probes for sik1 and acp5b
h45.45	ACCCTTATTTGGGCCTTTTGGCCCAAATAAGGGTAAATAAGGGTTTTTTT	hairpin for synthesizing B34-45 branch probe
h53.53	ACTATCCAAAGGGCCTTTTGGCCCTTTGGATAGTTTTGGATAGTTTTTTT	hairpin for synthesizing B45-53 branch probe
p41-Alexa647	/Alexa 647/-TT TTTTGATTGTTTTTGATTGT	flourosence probe for detecting bmp6
p25-Alexa532	/Alexa 532/-TT TATTATTGG T TATTATTGG T	flourosence probe for detecting scxa/tnmd/xirp2a
p53-Alexa647	/Alexa 647/-TT TTTGGATAGTTTTGGATAGT	flourosence probe for detecting sik1 and acp5b
sik1	CGTGGTTAGCCCCTCAGATG	qRT-PCR forward primer
sik1	GATGCTCTACGGCCCTCTTG	qRT-PCR reverse primer

## Sheet: mRNA alignment
Supplementary Table 2. Statistical results of alignment of mRNA reads. (A: the mutants without intermuscular bones, M: the mutants with partial deletion of intermuscular bones, WT: wild type; the samples of 60Mdph were the caudal muscle tissues collected from fishes at 60dph, the others were the musculoskeletal tissues from caudal parts of fishes at 20dph, 45dph, and 60dph )
Samples	Group	Mutation	Stages	Raw reads	Total clean reads	Total mapped reads	Percent of total mapped reads(%)
B20A2	20dph A	A	20dph	45205492	42564976	40424230	94.97
B20A3	20dph A	A	20dph	60202458	57153594	54523871	95.4
B20A7	20dph A	A	20dph	49564932	46839816	44837392	95.72
B20AB1	20dph WT	WT	20dph	44092022	41731126	39776260	95.32
B20AB2	20dph WT	WT	20dph	46261816	44005882	41810727	95.01
B20AB3	20dph WT	WT	20dph	52004304	48684574	46321865	95.15
B20M21	20dph M	M	20dph	52266752	49617544	47287302	95.3
B20M22	20dph M	M	20dph	43213662	40500482	38609175	95.33
B20M23	20dph M	M	20dph	46530746	43718108	41653270	95.28
B45A1	45dph A	A	45dph	52412854	49241190	47215768	95.89
B45A2	45dph A	A	45dph	55838686	52449944	50286448	95.88
B45A3	45dph A	A	45dph	49847784	46687566	44839343	96.04
B45AB1	45dph WT	WT	45dph	52721732	49220196	47205692	95.91
B45AB2	45dph WT	WT	45dph	52124384	49269400	47357716	96.12
B45M1	45dph M	M	45dph	53730556	50639128	48654193	96.08
B45M2	45dph M	M	45dph	51295536	49027052	47194476	96.26
B45M3	45dph M	M	45dph	52828744	48870624	46981394	96.13
B60A1	60dph A	A	60dph	50662130	47736564	45730847	95.8
B60A2	60dph A	A	60dph	49260122	46427380	44517467	95.89
B60A8	60dph A	A	60dph	51870354	47936008	46030630	96.03
B60AB1	60dph WT	WT	60dph	53303992	49948564	47981314	96.06
B60AB2	60dph WT	WT	60dph	44115296	41324462	39487951	95.56
B60AB8	60dph WT	WT	60dph	54891058	50850746	48785445	95.94
B60M1	60dph M	M	60dph	52630752	49242870	47118778	95.69
B60M2	60dph M	M	60dph	48550954	45780202	43857190	95.8
B60M7	60dph M	M	60dph	54244984	50705448	48648754	95.94
B60A11	60Mdph A	A	60dph	46698894	43199924	41550633	96.18
B60A3	60Mdph A	A	60dph	45914320	43509534	41913430	96.33
B60A4	60Mdph A	A	60dph	59125534	55353612	53190279	96.09
B60A5	60Mdph A	A	60dph	55936814	52935540	50844515	96.05
B60AB11	60Mdph WT	WT	60dph	63656344	59355366	57195668	96.36
B60AB3	60Mdph WT	WT	60dph	45456458	43159972	41458999	96.06
B60AB4	60Mdph WT	WT	60dph	47875544	44796794	43057015	96.12
B60AB5	60Mdph WT	WT	60dph	59116410	55926182	53540716	95.73
B60M11	60Mdph M	M	60dph	53369408	49319020	47561417	96.44
B60M3	60Mdph M	M	60dph	55037196	51717428	49675670	96.05
B60M4	60Mdph M	M	60dph	55675752	52620864	50557282	96.08

## Sheet: miRNA alignment
Supplementary Table 3. Statistical results of alignment of miRNA reads. (A: the mutants without intermuscular bones, M: the mutants with partial deletion of intermuscular bones, WT: wild type)
Samples	Group	Mutation	Stages	Raw reads	Total clean reads	Total mapped reads	Percent of Total mapped reads(%)
B20A2	20dph A	A	20dph	13971393	8344538	6548764	0.7848
B20A3	20dph A	A	20dph	13705852	11058712	9356449	0.8461
B20A7	20dph A	A	20dph	15184541	10586292	7773279	0.7343
B20AB1	20dph WT	WT	20dph	10235519	8353556	6308016	0.7551
B20AB2	20dph WT	WT	20dph	12660994	9985562	7081461	0.7092
B20AB3	20dph WT	WT	20dph	11066003	8614675	6143165	0.7131
B20M21	20dph M	M	20dph	10045880	6696943	3499768	0.5226
B20M22	20dph M	M	20dph	10829103	8213879	6542890	0.7966
B20M23	20dph M	M	20dph	12664596	8279811	4741517	0.5727
B45A1	45dph A	A	45dph	12938257	10493075	9322782	0.8885
B45A2	45dph A	A	45dph	10310259	8737996	7945564	0.9093
B45A3	45dph A	A	45dph	16827092	15044346	14461214	0.9612
B45AB1	45dph WT	WT	45dph	13001422	11667030	10671971	0.9147
B45AB2	45dph WT	WT	45dph	11333872	10370804	9733371	0.9385
B45M1	45dph M	M	45dph	11839749	10069680	8898616	0.8837
B45M2	45dph M	M	45dph	13526153	11854100	10842038	0.9146
B45M3	45dph M	M	45dph	10537619	8897633	8417527	0.946
B60A1	60dph A	A	60dph	11264280	9084973	8345616	0.9186
B60A2	60dph A	A	60dph	10584061	9456964	9001322	0.9518
B60A8	60dph A	A	60dph	11696749	10190979	9773102	0.959
B60AB1	60dph WT	WT	60dph	10133199	8832366	8024512	0.9085
B60AB2	60dph WT	WT	60dph	13333037	12048014	11369907	0.9437
B60AB8	60dph WT	WT	60dph	10787848	10136136	9762894	0.9632
B60M1	60dph M	M	60dph	10019572	8534373	7171333	0.8403
B60M2	60dph M	M	60dph	11339092	8635630	6411326	0.7424
B60M7	60dph M	M	60dph	12781706	11511814	10737989	0.9328
B60A3	60Mdph A	A	60dph	11738446	9969068	9189988	0.9219
B60A4	60Mdph A	A	60dph	10702692	7997156	6228355	0.7788
B60A5	60Mdph A	A	60dph	10092536	8354110	7785986	0.932
B60A11	60Mdph A	A	60dph	12655861	10820823	10273025	0.9494
B60AB3	60Mdph WT	WT	60dph	11045551	9851656	9200511	0.9339
B60AB4	60Mdph WT	WT	60dph	10234144	8134689	7682884	0.9445
B60AB5	60Mdph WT	WT	60dph	11293970	8342606	7639270	0.9157
B60AB11	60Mdph WT	WT	60dph	13727634	12393921	11808610	0.9528
B60M3	60Mdph M	M	60dph	10176558	7572571	5216051	0.6888
B60M4	60Mdph M	M	60dph	10839594	5899759	4997562	0.8471
B60M11	60Mdph M	M	60dph	14075369	12618624	12018767	0.9525

## Sheet: Body lengths and weight
Supplementary Table 4 Body weight and body length data of mutants and wild type at 72hpf and 90dph.
72hpf A vs WT				90dph A vs WT					72hpf M vs WT				90dph M vs WT
mutation	sample	length(um)		sample	mutation	length(mm)	weight(g)		mutation	sample	length(um)		mutation	sample	length(mm)	weight(g)
A	A1	3313.28		A1	A	26.23	0.336		M	M1	3469.12		M	M10	28.51	0.4495
A	A2	3466.94		A2	A	25.95	0.3316		M	M10	3637.06		M	M11	28.42	0.4437
A	A3	3430.04		A3	A	26.48	0.3248		M	M11	3584.59		M	M12	29.36	0.4386
A	A4	3411.39		A4	A	26.36	0.321		M	M12	3556.62		M	M13	27.26	0.4187
A	A5	3348.17		A5	A	27.17	0.3194		M	M13	3294.16		M	M14	27.28	0.4177
A	A6	3419.08		A6	A	25.36	0.3181		M	M14	3561.66		M	M15	27.67	0.4079
A	A7	3414.73		A7	A	26.51	0.3175		M	M15	3477.55		M	M16	27.24	0.3992
A	A8	3297.43		A8	A	25.92	0.3116		M	M16	3515.26		M	M17	29.87	0.3983
A	A9	3668.27		A9	A	26.17	0.3079		M	M17	3584.5		M	M18	30.3	0.3977
A	A10	3321.81		A10	A	24.84	0.3044		M	M18	3596.97		M	M19	28.04	0.397
A	A11	3362.94		A11	A	25.5	0.3037		M	M19	3514.83		M	M20	29.65	0.3934
A	A12	3327.12		A12	A	25.13	0.3036		M	M2	3526.65		M	M21	27.45	0.3839
A	A13	3454.15		A13	A	26.23	0.3036		M	M20	3621.46		M	M22	27.7	0.3814
A	A14	3427.39		A14	A	24.7	0.2912		M	M21	3629.35		M	M23	27.97	0.3802
A	A15	3478.86		A15	A	26.14	0.2852		M	M22	3428.84		M	M24	27.24	0.3788
A	A16	3358.06		A16	A	24.63	0.2818		M	M23	3484.06		M	M25	27.46	0.3763
A	A17	3172.05		A17	A	26.63	0.2806		M	M24	3637.57		M	M26	26.09	0.3746
A	A18	3433.06		A18	A	25.27	0.2794		M	M25	3480.7		M	M27	26.51	0.3745
A	A19	3367.8		A19	A	25.9	0.2756		M	M26	3457.91		M	M28	27.02	0.3683
A	A20	3443.85		A20	A	26.48	0.2739		M	M27	3494.09		M	M29	26.54	0.3657
A	A21	3226.37		A21	A	23.71	0.2679		M	M28	3542.64		M	M30	28.48	0.3638
A	A22	3370.39		A22	A	25.05	0.2672		M	M29	3622.67		M	M31	27.28	0.3628
A	A23	3180.97		A23	A	24.54	0.2642		M	M3	3577.37		M	M32	26.48	0.3572
A	A24	3387.53		A24	A	25.62	0.2627		M	M30	3502.22		M	M33	28.42	0.3543
A	A25	3462.48		A25	A	25.65	0.2539		M	M31	3506.09		M	M34	27.35	0.3502
A	A26	3407.53		A26	A	25.21	0.2491		M	M32	3463.01		M	M35	26.62	0.3486
A	A27	3277.84		A27	A	24.14	0.2482		M	M33	3495.05		M	M36	27.74	0.3478
A	A28	3090.82		A28	A	25.37	0.2479		M	M34	3505.92		M	M37	25.84	0.3231
A	A29	3422.48		A29	A	24.03	0.245		M	M35	3525.28		M	M38	26.23	0.3165
A	A30	3376.89		A30	A	25.17	0.2416		M	M36	3593.79		M	M39	25.36	0.3157
A	A31	3471.66		A31	A	24.52	0.2414		M	M37	3573.93		M	M40	28.41	0.3118
A	A32	3259.33		A32	A	22.89	0.2359		M	M38	3549.13		M	M41	28.15	0.3078
A	A33	3467.64		A33	A	24.59	0.2265		M	M39	3512.24		M	M42	27.41	0.3072
A	A34	3064.97		A34	A	24.63	0.2136		M	M4	3630.18		M	M43	29.07	0.2949
A	A35	2993.87		A35	A	23.95	0.2046		M	M40	3456.58		M	M44	27.16	0.281
A	A36	3525.02		A36	A	23.31	0.2029		M	M41	3524.22		M	M45	25.43	0.2376
A	A37	3427.71		A37	A	23.99	0.1885		M	M42	3543.22		M	M5	29.82	0.4994
A	A38	3421.67		A38	A	24.24	0.1885		M	M43	3578.3		M	M6	32.65	0.4956
A	A39	3370.58		A39	A	21.94	0.1825		M	M44	3497.9		M	M7	33.2	0.4946
A	A40	3257.1		A40	A	22.84	0.1766		M	M45	3689.91		M	M8	30.53	0.4871
A	A41	3433.46		A41	A	23.03	0.1743		M	M5	3436.38		M	M9	26.67	0.4503
A	A42	3442.12		A42	A	22.66	0.1732		M	M6	3233.34		WT	WT1	34.29	0.2462
A	A43	3449.35		A43	A	23.17	0.1709		M	M7	3466.18		WT	WT10	29.35	0.4002
A	A44	3263.55		A44	A	22.71	0.1597		M	M8	3537.85		WT	WT11	29.31	0.4105
A	A45	3360.89		A45	A	21.67	0.1522		M	M9	3625.55		WT	WT12	29.31	0.3902
A	A46	3299.18		A46	A	21.93	0.1306		WT	WT1	3524.98		WT	WT13	29.25	0.3746
A	A47	3301.9		WT1	WT	27.38	0.3446		WT	WT10	3474.59		WT	WT14	29.16	0.3782
A	A48	3446.24		WT2	WT	27.71	0.3207		WT	WT11	3542.66		WT	WT15	29.13	0.4447
A	A49	3430.26		WT3	WT	27.14	0.3149		WT	WT12	3595.55		WT	WT16	28.78	0.374
A	A50	3384.64		WT4	WT	27.74	0.3145		WT	WT13	3565.82		WT	WT17	28.78	0.3699
A	A51	3407.66		WT5	WT	27.55	0.3049		WT	WT14	3600.31		WT	WT18	28.78	0.3634
A	A52	3455.99		WT6	WT	27.01	0.2875		WT	WT15	3486.56		WT	WT19	28.64	0.3794
A	A53	3351.02		WT7	WT	26.64	0.2855		WT	WT16	3523.91		WT	WT2	32.2	0.4622
A	A54	3404.51		WT8	WT	27.04	0.2816		WT	WT17	3603.07		WT	WT20	28.43	0.3735
A	A55	3163.07		WT9	WT	25.77	0.2802		WT	WT18	3321.38		WT	WT21	28.22	0.3107
A	A56	3455.05		WT10	WT	26.1	0.2652		WT	WT19	3603.81		WT	WT22	28.12	0.406
A	A57	3317.19		WT11	WT	26.22	0.2563		WT	WT2	3510.26		WT	WT23	27.96	0.3619
A	A58	3143.24		WT12	WT	26.05	0.253		WT	WT20	3569.07		WT	WT24	27.68	0.3372
A	A59	3259.15		WT13	WT	25.26	0.249		WT	WT21	3573.44		WT	WT25	27.38	0.3337
A	A60	3310.76		WT14	WT	25.32	0.2466		WT	WT22	3458.79		WT	WT26	27.28	0.364
A	A61	3299.26		WT15	WT	25.92	0.2448		WT	WT23	3489.22		WT	WT27	27.27	0.3275
A	A62	3277.23		WT16	WT	25.22	0.2445		WT	WT24	3508.79		WT	WT28	27.08	0.3351
A	A63	3397.97		WT17	WT	25.17	0.2411		WT	WT25	3548.57		WT	WT29	26.31	0.2972
A	A64	3492.86		WT18	WT	25.58	0.241		WT	WT26	3632.62		WT	WT3	31.19	0.4552
A	A65	3391.9		WT19	WT	25.07	0.2272		WT	WT27	3508.6		WT	WT30	26.15	0.2852
A	A66	3200.28		WT20	WT	25.1	0.2254		WT	WT28	3512.69		WT	WT31	25.96	0.2916
A	A67	3336.03		WT21	WT	25.35	0.2246		WT	WT29	3552.37		WT	WT32	25.64	0.2997
A	A68	3333.77		WT22	WT	24.89	0.2238		WT	WT3	3623.97		WT	WT33	25.44	0.2725
A	A69	3281.24		WT23	WT	24.19	0.2221		WT	WT30	3283.67		WT	WT34	25.4	0.2879
A	A70	3458.35		WT24	WT	24.63	0.2216		WT	WT31	3352.19		WT	WT35	24.85	0.2792
A	A71	3188.28		WT25	WT	24.57	0.2162		WT	WT32	3517.92		WT	WT36	24.8	0.2591
A	A72	3415.43		WT26	WT	25.4	0.2152		WT	WT33	3414.64		WT	WT37	24.69	0.2453
A	A73	3336.11		WT27	WT	24.61	0.213		WT	WT34	3434.05		WT	WT4	30.76	0.5052
A	A74	3387.49		WT28	WT	24.62	0.2096		WT	WT4	3550.77		WT	WT5	30.68	0.4616
A	A75	3311.65		WT29	WT	24.76	0.2034		WT	WT5	3533.22		WT	WT6	30.57	0.4558
A	A76	3434.5		WT30	WT	24.78	0.2027		WT	WT6	3554.45		WT	WT7	30.28	0.3967
A	A77	3271.54		WT31	WT	23.18	0.1913		WT	WT7	3587.85		WT	WT8	30.23	0.3824
A	A78	3046.96		WT32	WT	23.03	0.189		WT	WT8	3530.73		WT	WT9	29.45	0.3605
A	A79	3236.42		WT33	WT	23.12	0.1833		WT	WT9	3621.9
A	A80	3337.46		WT34	WT	23.85	0.1778
A	A81	3285.06		WT35	WT	24.53	0.1728
A	A82	3276.11		WT36	WT	23.89	0.1638
A	A83	3498.09		WT37	WT	22.67	0.1568
A	A84	3038.15		WT38	WT	22.57	0.1549
A	A85	3296.02
A	A86	3302.07
A	A87	2297.98
A	A88	3337.95
A	A89	3310.68
A	A90	3099.79
A	A91	3244.05
A	A92	3196.59
A	A93	3417.81
A	A94	3488.38
A	A95	3165.84
A	A96	3262.83
A	A97	3217.5
A	A98	3069.4
A	A99	3373.52
A	A100	3353.74
WT	WT1	3287.97
WT	WT2	3209.95
WT	WT3	3309.1
WT	WT4	3248.26
WT	WT5	3264.74
WT	WT6	3199.88
WT	WT7	3446.72
WT	WT8	3182.49
WT	WT9	3465.85
WT	WT10	3232.06
WT	WT11	3354.23
WT	WT12	3051.53
WT	WT13	3225.7
WT	WT14	3204.01
WT	WT15	3097.03
WT	WT16	3516.72
WT	WT17	3099.62
WT	WT18	3322.65
WT	WT19	3214.57
WT	WT20	3407.65
WT	WT21	3166.25
WT	WT22	3473.2
WT	WT23	3148.66
WT	WT24	3097.58
WT	WT25	3552.5
WT	WT26	3346.64
WT	WT27	3430.51
WT	WT28	3398.9
WT	WT29	3302.58
WT	WT30	3362.19
WT	WT31	3476.42
WT	WT32	3316.33
WT	WT33	3308.66
WT	WT34	3314.28
WT	WT35	3280.67
WT	WT36	3304.11
WT	WT37	3378.07
WT	WT38	3392.68
WT	WT39	3245.83
WT	WT40	3335.04
WT	WT41	3336.04
WT	WT42	3392.64
WT	WT43	3131.06
WT	WT44	3164.82
WT	WT45	3571
WT	WT46	3377.81
WT	WT47	3354.73
WT	WT48	3343.63
WT	WT49	3269.39
WT	WT50	3222.23
WT	WT51	3118.99
WT	WT52	3598.64
WT	WT53	3124.21
WT	WT54	3399.27
WT	WT55	3601.33
WT	WT56	3174.06
WT	WT57	3146.94
WT	WT58	3411.92
WT	WT59	3395.34
WT	WT60	3042.74
WT	WT61	3366.5
WT	WT62	3392.33
WT	WT63	3211.23
WT	WT64	3213.58
WT	WT65	3459.46
WT	WT66	3417.33
WT	WT67	3530.96
WT	WT68	3262.04
WT	WT69	3011.8
WT	WT70	3328.09
WT	WT71	3377.59
WT	WT72	3340.38
WT	WT73	3399.96
WT	WT74	3210.3
WT	WT75	3220.36
WT	WT76	3341.92
WT	WT77	3224.11
WT	WT78	3442.6
WT	WT79	3378.25
WT	WT80	3487.59
WT	WT81	3374.25
WT	WT82	3234.63
WT	WT83	3477.19
WT	WT84	3347.16
WT	WT85	3220.82
WT	WT86	3391.71
WT	WT87	3434.49
WT	WT88	3555.37
WT	WT89	3579.92
WT	WT90	3446.48
WT	WT91	3433.77
WT	WT92	3282.93
WT	WT93	3302.79
WT	WT94	3362.46
WT	WT95	3219.09
WT	WT96	3371.86
WT	WT97	3294.37
WT	WT98	3299.68
WT	WT99	3252.99
WT	WT100	3512.13

## Sheet: DEG Hallmark
Supplementary Table 5. Hallmark Pathways enriched by DEGs
Comparative group	ID	Description	GeneRatio	BgRatio	pvalue	p.adjust	qvalue	geneID	Count
20dph A vs WT Up-Regulation	HALLMARK MYOGENESIS	HALLMARK_MYOGENESIS	56/509	198/4063	8.46e-10	4.23e-08	3.56e-08	447942/402807/553734/449545/334274/767664/567524/100006043/100333160/406760/404208/797938/565492/100149148/393775/403036/402806/378963/563719/324413/100004116/494070/572733/558732/393558/572909/30429/562075/30112/558627/791580/246275/100005543/100003558/445486/567798/30725/798771/557486/405860/793942/323320/556258/445292/794752/570445/553355/406460/553769/100006941/399646/562064/677750/767757/799…	56
20dph A vs WT Up-Regulation	HALLMARK TNFA SIGNALING VIA NFKB	HALLMARK_TNFA_SIGNALING_VIA_NFKB	49/509	184/4063	8.82e-08	2.2e-06	1.86e-06	100136840/393939/393141/30288/795414/553465/30072/565706/797938/406340/492346/436920/30498/335916/30079/555802/406596/100331484/324413/394198/570082/550423/100334824/140814/30190/564241/790944/564279/403033/449990/557680/797943/445057/321756/323099/436916/568476/558921/100499203/558154/100034521/359827/100001423/114432/568326/450028/568593/445061/335409	49
20dph A vs WT Up-Regulation	HALLMARK HYPOXIA	HALLMARK_HYPOXIA	47/509	202/4063	1.05e-05	0.000175019	0.000147385	100136840/406590/393939/561924/796490/406340/334113/317743/553740/335916/555840/406696/563306/791202/378963/324413/394198/572733/560753/494053/450024/550423/768198/555778/321449/266794/100005543/566086/323226/393321/556502/403033/567365/797943/559634/436916/369193/558921/558154/333997/751747/100034521/30485/323563/114432/568593/402874	47
20dph A vs WT Up-Regulation	HALLMARK P53 PATHWAY	HALLMARK_P53_PATHWAY	39/509	196/4063	0.0017765	0.0184161	0.0155083	541502/393939/559531/437001/65225/57918/561924/334167/386629/565588/81534/797938/335916/30079/556445/550597/436905/394198/494070/558732/570082/336147/436933/799483/373121/368359/445486/797943/550519/407646/100499203/550276/553769/359827/103909792/114432/450028/394043/563601	39
20dph A vs WT Up-Regulation	HALLMARK KRAS SIGNALING UP	HALLMARK_KRAS_SIGNALING_UP	38/509	190/4063	0.00184161	0.0184161	0.0155083	100136858/555423/30072/402991/797938/30712/555239/554050/553204/449539/406676/570276/324215/562593/393730/557797/793969/445376/449797/393321/393789/30331/557486/337626/559029/567365/797943/550519/393699/386848/568476/436895/353314/100318165/30077/556980/445478/555272	38
20dph M vs WT Up-Regulation	HALLMARK EPITHELIAL MESENCHYMAL TRANSITION	HALLMARK_EPITHELIAL_MESENCHYMAL_TRANSITION	21/173	190/4063	4.15e-05	0.00186665	0.00157191	393908/100536858/567192/100332249/100149890/799354/566140/386787/791200/403079/30236/100332594/100004382/559529/563867/777760/322921/140599/100330801/325423/378983	21
20dph M vs WT Up-Regulation	HALLMARK ALLOGRAFT REJECTION	HALLMARK_ALLOGRAFT_REJECTION	18/173	160/4063	0.000121029	0.00272315	0.00229318	58113/30757/794891/556341/436895/570626/30400/570867/557797/768188/30163/563208/406397/404036/100270764/100149189/30117/100334824	18
20dph M vs WT Up-Regulation	HALLMARK INFLAMMATORY RESPONSE	HALLMARK_INFLAMMATORY_RESPONSE	18/173	172/4063	0.000304885	0.00457328	0.00385119	559627/570191/570626/678516/386787/792160/555423/30163/563208/571584/100134935/569259/393386/556502/557341/100270764/503703/100334824	18
20dph M vs WT Up-Regulation	HALLMARK MYOGENESIS	HALLMARK_MYOGENESIS	19/173	198/4063	0.000627461	0.00705893	0.00594437	447942/393775/334274/791580/553734/100149148/402807/403079/767664/494070/799492/558627/572909/406460/321099/798632/556258/767757/399646	19
20dph M vs WT Up-Regulation	HALLMARK KRAS SIGNALING UP	HALLMARK_KRAS_SIGNALING_UP	18/173	190/4063	0.00101927	0.00917347	0.00772503	100136858/436895/30210/557797/554050/751785/403079/436903/570207/555423/30077/100101464/30712/406397/449539/30331/393730/557341	18
20dph M vs WT Up-Regulation	HALLMARK INTERFERON GAMMA RESPONSE	HALLMARK_INTERFERON_GAMMA_RESPONSE	15/173	172/4063	0.00592017	0.0444013	0.0373906	58113/556341/436895/678516/30400/792160/436903/768188/30163/563208/100535184/557341/100270764/503703/100334824	15
45dph A vs WT Up-Regulation	HALLMARK TNFA SIGNALING VIA NFKB	HALLMARK_TNFA_SIGNALING_VIA_NFKB	11/37	184/4063	3.72e-07	1.34e-05	1.21e-05	100331484/403033/335916/394198/407086/393141/568780/553622/324413/30072/550423	11
45dph A vs WT Up-Regulation	HALLMARK HYPOXIA	HALLMARK_HYPOXIA	9/37	202/4063	5.73e-05	0.00103131	0.00093481	403033/572469/335916/394198/568780/324413/30344/792854/550423	9
45dph M vs WT Up-Regulation	HALLMARK TNFA SIGNALING VIA NFKB	HALLMARK_TNFA_SIGNALING_VIA_NFKB	44457	184/4063	2.26e-08	6.77e-07	6.41e-07	335916/321756/562155/100331484/30079/393141/406340/553465/30288	9
45dph M vs WT Up-Regulation	HALLMARK HYPOXIA	HALLMARK_HYPOXIA	44334	202/4063	0.00145593	0.021839	0.0206895	335916/100174951/406340/792854/572469	5
60dph A vs WT Up-Regulation	HALLMARK TNFA SIGNALING VIA NFKB	HALLMARK_TNFA_SIGNALING_VIA_NFKB	44297	184/4063	0.00104575	0.0135948	0.0132095	140817/553465/565869/431720	4
60dph M vs WT Up-Regulation	HALLMARK TNFA SIGNALING VIA NFKB	HALLMARK_TNFA_SIGNALING_VIA_NFKB	17/88	184/4063	2.47e-07	1.04e-05	9.87e-06	140817/553465/548604/565869/556678/572001/431720/324140/393707/553269/792957/100136840/322237/449958/58122/569945/58032	17
60Mdph A vs WT Up-Regulation	HALLMARK TNFA SIGNALING VIA NFKB	HALLMARK_TNFA_SIGNALING_VIA_NFKB	9/38	184/4063	3.44e-05	0.00116795	0.00115711	548604/553465/556678/792957/393141/431720/140817/100148413/449990	9
60Mdph M vs WT Up-Regulation	HALLMARK TNFA SIGNALING VIA NFKB	HALLMARK_TNFA_SIGNALING_VIA_NFKB	32/283	184/4063	7.6e-07	3.8e-05	3.52e-05	406204/556678/548604/563926/565706/140817/553465/572001/570082/431720/553269/322237/792957/323099/557680/449958/562155/565869/563506/100136840/280650/100538108/30288/101887125/324140/100151416/415099/564279/114432/790944/393307/564497	32
60Mdph M vs WT Up-Regulation	HALLMARK P53 PATHWAY	HALLMARK_P53_PATHWAY	27/283	196/4063	0.000394677	0.00776171	0.0071898	405805/336147/368359/100004133/570082/323269/436933/30296/550276/562155/378866/799483/561039/407646/58081/565588/678600/437001/100151416/260407/436662/561924/796322/386629/550498/114432/100007686	27
60Mdph M vs WT Up-Regulation	HALLMARK MYOGENESIS	HALLMARK_MYOGENESIS	27/283	198/4063	0.000465703	0.00776171	0.0071898	556258/555178/100002756/100149148/799099/246275/567524/100536659/100006941/568367/114549/100151416/100005543/83773/563802/378972/558137/570245/563028/570504/641583/799492/30580/447836/407658/406460/541550	27
20dph A vs WT Down-Regulation	HALLMARK MYC TARGETS V1	HALLMARK_MYC_TARGETS_V1	96/851	198/4063	7.13e-19	3.57e-17	2.93e-17	561131/321504/317678/406275/114426/266985/321127/323453/266989/192338/321897/335512/321714/402808/286747/266992/386634/566409/394009/368275/406517/30678/282676/402972/558020/751689/337598/406824/572969/406259/321931/192331/337046/406288/327011/30740/406449/321807/406672/393698/100145909/317745/403077/399487/406757/192328/406435/791187/393774/406324/81540/447922/394196/541378/326846/555178/572170/…	96
20dph A vs WT Down-Regulation	HALLMARK MYC TARGETS V2	HALLMARK_MYC_TARGETS_V2	42/851	57/4063	1.12e-17	2.79e-16	2.29e-16	561131/321130/266985/317739/321127/30228/445115/321897/402808/286747/494060/394009/562388/282676/554096/558996/751689/337598/557849/323426/321277/553616/550350/436992/553305/445388/100002463/394196/777730/550348/561321/58041/323462/317637/570852/751632/406339/436807/321346/497434/569468/569147	42
20dph A vs WT Down-Regulation	HALLMARK MTORC1 SIGNALING	HALLMARK_MTORC1_SIGNALING	88/851	204/4063	1.66e-13	2.76e-12	2.27e-12	394060/394138/266989/192338/414331/336770/402808/494102/791647/30649/568265/325550/550531/368885/799528/405812/378446/282676/393894/406249/368883/100006589/559054/447891/378848/337598/322645/386590/406259/325561/321928/393698/327512/565440/387529/406757/403032/406250/373085/436600/559656/406820/393154/445275/322055/327491/494054/555178/100144628/322756/336105/553513/373100/30387/493606/394129/100…	88
20dph A vs WT Down-Regulation	HALLMARK UNFOLDED PROTEIN RESPONSE	HALLMARK_UNFOLDED_PROTEIN_RESPONSE	59/851	118/4063	1.12e-12	1.4e-11	1.15e-11	561131/613144/394138/266985/573145/402808/406795/386634/368885/336610/322160/327133/322544/550234/558020/378848/556162/449661/386590/100149572/572435/321729/321807/327512/266638/373085/394053/445077/394196/450057/563459/393712/394048/100003787/569063/373100/557186/569118/140614/100004977/393237/574005/83915/334982/565659/493617/751632/324754/436594/799566/394164/393613/394064/323818/100001239/436…	59
20dph A vs WT Down-Regulation	HALLMARK E2F TARGETS	HALLMARK_E2F_TARGETS	82/851	200/4063	3.06e-11	3.06e-10	2.52e-10	561131/386844/192338/30590/556995/286747/566409/325550/562388/30678/192323/406249/562350/563396/337598/394021/556456/553624/322129/352907/30430/337046/406288/30707/565952/406845/321807/572562/403077/553405/564521/406632/394092/327491/195816/571621/394196/768133/394048/557127/406637/445230/322007/192333/767754/792029/777730/192332/402966/393195/322059/692256/100004977/445390/100151416/407733/32346…	82
20dph A vs WT Down-Regulation	HALLMARK G2M CHECKPOINT	HALLMARK_G2M_CHECKPOINT	78/851	207/4063	1.05e-08	8.74e-08	7.18e-08	561131/613144/114426/368664/192338/335512/286747/566409/325550/445499/799528/192323/406249/553496/767714/573376/192331/553624/322969/352907/406288/792097/563212/406479/403077/553405/564521/415170/323299/195816/406741/100000709/563459/321452/768133/403012/323597/791146/394048/767754/403020/777730/192332/406758/795522/322059/573988/65237/406813/393505/30206/445390/100307076/799015/100536401/393796/…	78
20dph A vs WT Down-Regulation	HALLMARK CHOLESTEROL HOMEOSTASIS	HALLMARK_CHOLESTEROL_HOMEOSTASIS	34/851	75/4063	1.52e-06	1.08e-05	8.9e-06	394060/414331/57934/552997/799528/378446/559001/559054/447891/795400/571911/436914/571441/387529/768185/492781/436600/568744/450016/550369/100037309/494054/436605/553513/30643/30265/321621/550524/100330483/557037/492477/550374/393191/569147	34
20dph A vs WT Down-Regulation	HALLMARK DNA REPAIR	HALLMARK_DNA_REPAIR	48/851	149/4063	0.000702634	0.00439146	0.00360562	386844/393143/393538/30590/791647/556995/30678/556456/406259/336342/566527/317745/678545/393973/568298/541386/394092/406435/563056/386707/554204/447873/81540/446168/445170/568334/393201/324088/557834/322059/317740/692256/553347/550263/565621/562801/560127/393273/30440/406326/321550/325832/447857/334669/378454/393993/65226/100004133	48
20dph A vs WT Down-Regulation	HALLMARK PI3K AKT MTOR SIGNALING	HALLMARK_PI3K_AKT_MTOR_SIGNALING	36/851	109/4063	0.00196187	0.0108993	0.00894888	567621/386590/335195/327301/799355/399487/569243/406250/402802/393313/406820/406807/449548/777730/406471/114428/406770/333979/406440/445255/323579/100151416/338219/415204/30654/407980/493617/556042/567460/323055/562585/100149273/406715/394235/559403/325317	36
20dph A vs WT Down-Regulation	HALLMARK UV RESPONSE UP	HALLMARK_UV_RESPONSE_UP	46/851	156/4063	0.00639367	0.0319683	0.0262477	394138/100192219/559037/405812/449661/100005996/325561/792097/406510/393952/436731/406435/393154/572027/393774/791744/403072/386707/323922/394048/493606/406777/322256/570907/406454/550263/394067/100007906/445076/334571/325896/321947/566604/558453/794176/560481/406715/561865/558524/431754/393714/30617/566326/402967/394059/556689	46
20dph A vs WT Down-Regulation	HALLMARK XENOBIOTIC METABOLISM	HALLMARK_XENOBIOTIC_METABOLISM	52/851	184/4063	0.00972151	0.0441887	0.0362812	100192219/568265/30381/561372/100006589/30314/30415/563257/406259/80939/561410/492476/406449/58141/260441/450084/406409/406762/566078/503707/336492/100144628/447844/406471/30207/323301/403338/323956/393947/116991/30240/373866/322660/449662/552927/554177/494108/560486/393165/337190/393423/327288/406329/799204/100334830/322372/393293/393714/562009/569147/553330/322506	52
20dph M vs WT Down-Regulation	HALLMARK MYC TARGETS V2	HALLMARK_MYC_TARGETS_V2	14/228	57/4063	1.83e-06	8.59e-05	7.7e-05	286747/337598/561131/777730/557849/550350/562388/266985/550348/402808/30228/321130/317739/321277	14
20dph M vs WT Down-Regulation	HALLMARK E2F TARGETS	HALLMARK_E2F_TARGETS	28/228	200/4063	4.28e-06	0.000100468	9e-05	553405/192338/768133/286747/572562/100151416/337598/561131/556995/777730/566409/30430/386844/192333/192323/556456/30590/352907/30733/406845/562388/406249/796456/406632/406637/553328/562350/30678	28
20dph M vs WT Down-Regulation	HALLMARK MTORC1 SIGNALING	HALLMARK_MTORC1_SIGNALING	25/228	204/4063	0.000141039	0.0021519	0.0019278	791647/368885/394138/394060/192338/494102/100151416/337598/327512/553513/394129/100006589/414331/550531/30733/447891/378446/799528/406249/266989/402808/321928/570106/394067/100536115	25
20dph M vs WT Down-Regulation	HALLMARK CHOLESTEROL HOMEOSTASIS	HALLMARK_CHOLESTEROL_HOMEOSTASIS	13/228	75/4063	0.000218649	0.0021519	0.0019278	394060/553513/571911/571441/557037/552997/414331/447891/378446/799528/492477/57934/550524	13
20dph M vs WT Down-Regulation	HALLMARK MYC TARGETS V1	HALLMARK_MYC_TARGETS_V1	24/228	198/4063	0.000228926	0.0021519	0.0019278	192338/286747/337598/561131/114426/777730/566409/192333/406275/406435/317678/327011/266985/796456/266989/368275/402808/406672/321714/402972/30678/30740/266992/335512	24
20dph M vs WT Down-Regulation	HALLMARK G2M CHECKPOINT	HALLMARK_G2M_CHECKPOINT	24/228	207/4063	0.000450123	0.00352596	0.00315876	553405/192338/768133/286747/561131/114426/777730/566409/170446/30206/192323/368664/352907/30222/767714/573988/553496/613144/799528/406249/792097/170454/406479/335512	24
20dph A vs M Down-Regulation	HALLMARK MYC TARGETS V1	HALLMARK_MYC_TARGETS_V1	42/336	198/4063	4.39e-09	2.11e-07	1.94e-07	561131/323453/321504/321127/406449/317678/321897/266985/266989/406275/335512/558020/114426/406517/386634/402808/555178/394009/406824/321714/282676/266992/406288/406757/321943/100145909/321931/572969/572170/192331/100003787/751689/791187/30678/406730/406259/368275/493617/403077/192338/402972/402996	42
20dph A vs M Down-Regulation	HALLMARK MTORC1 SIGNALING	HALLMARK_MTORC1_SIGNALING	41/336	204/4063	3.57e-08	8.57e-07	7.89e-07	568265/394060/336770/266989/30649/386590/414331/394138/393894/402808/405812/555178/565440/378848/100002113/799528/325550/406820/559054/282676/406757/322645/406250/368883/378446/559656/494102/334189/405823/100000252/325561/493606/393154/30654/447891/30387/406259/387529/436600/373085/192338	41
20dph A vs M Down-Regulation	HALLMARK UNFOLDED PROTEIN RESPONSE	HALLMARK_UNFOLDED_PROTEIN_RESPONSE	28/336	118/4063	1.71e-07	2.73e-06	2.52e-06	613144/561131/573145/266985/322160/386590/394138/558020/406795/322544/327133/386634/402808/378848/336610/550234/572435/445139/563208/266638/556162/321729/565659/563459/100003787/100149572/493617/373085	28
20dph A vs M Down-Regulation	HALLMARK MYC TARGETS V2	HALLMARK_MYC_TARGETS_V2	18/336	57/4063	3.25e-07	3.89e-06	3.59e-06	321130/561131/321127/317739/445115/321897/266985/494060/30228/402808/394009/282676/558996/554096/751689/562388/553616/323426	18
20dph A vs M Down-Regulation	HALLMARK CHOLESTEROL HOMEOSTASIS	HALLMARK_CHOLESTEROL_HOMEOSTASIS	17/336	75/4063	9.12e-05	0.000875564	0.00080644	394060/559001/414331/795400/799528/559054/57934/378446/568744/768185/552997/100037309/447891/337132/387529/436600/450016	17
20dph A vs M Down-Regulation	HALLMARK PI3K AKT MTOR SIGNALING	HALLMARK_PI3K_AKT_MTOR_SIGNALING	19/336	109/4063	0.00127905	0.0102324	0.0094246	386590/402802/567621/406471/335195/100009657/406820/406250/406807/445255/100000252/30654/100149273/449548/567460/493617/323579/415204/406770	19
45dph A vs WT Down-Regulation	HALLMARK INTERFERON GAMMA RESPONSE	HALLMARK_INTERFERON_GAMMA_RESPONSE	16/80	172/4063	1.34e-07	4.83e-06	4.66e-06	767709/100148871/503775/100536767/30163/567195/323099/100334535/100135062/337663/30768/565200/101884931/641567/654826/368359	16
45dph A vs WT Down-Regulation	HALLMARK INTERFERON ALPHA RESPONSE	HALLMARK_INTERFERON_ALPHA_RESPONSE	10/80	77/4063	1.87e-06	2.33e-05	2.25e-05	100148871/567195/100334535/100001302/337663/565200/101884931/641567/654826/368359	10
45dph A vs WT Down-Regulation	HALLMARK TNFA SIGNALING VIA NFKB	HALLMARK_TNFA_SIGNALING_VIA_NFKB	15/80	184/4063	1.95e-06	2.33e-05	2.25e-05	393707/548604/30190/563506/140817/563926/334190/556678/324140/572001/323099/393285/641567/562396/431720	15
45dph M vs WT Down-Regulation	HALLMARK INTERFERON ALPHA RESPONSE	HALLMARK_INTERFERON_ALPHA_RESPONSE	44463	77/4063	2.04e-10	3.26e-09	3e-09	100148871/556024/100001302/565200/567195/101884931/393144/791754/794323	9
45dph M vs WT Down-Regulation	HALLMARK INTERFERON GAMMA RESPONSE	HALLMARK_INTERFERON_GAMMA_RESPONSE	44524	172/4063	8.82e-10	7.06e-09	6.5e-09	100148871/767709/100536767/503775/565200/567195/101884931/30163/393144/791754/794323	11
45dph A vs M Down-Regulation	HALLMARK TNFA SIGNALING VIA NFKB	HALLMARK_TNFA_SIGNALING_VIA_NFKB	29/139	184/4063	1.15e-12	4.97e-11	4.62e-11	548604/324140/556678/431720/140817/30190/394146/393707/562396/323099/393285/553465/334190/563926/572001/562155/563506/321756/553269/30079/140814/569945/58032/557680/100006778/558921/797938/406452/565869	29
45dph A vs M Down-Regulation	HALLMARK P53 PATHWAY	HALLMARK_P53_PATHWAY	16/139	196/4063	0.000915685	0.0196872	0.0183137	436662/562396/386629/378866/399488/334167/562155/405805/30079/550498/368359/492758/550519/100007686/30296/797938	16
45dph A vs M Down-Regulation	HALLMARK HYPOXIA	HALLMARK_HYPOXIA	15/139	202/4063	0.00339781	0.0487019	0.0453041	100174951/393285/266794/378866/393542/572001/563506/323856/100329944/406496/334116/30296/558921/565379/556480	15
60dph M vs WT Down-Regulation	HALLMARK G2M CHECKPOINT	HALLMARK_G2M_CHECKPOINT	22/88	207/4063	1.87e-10	7.28e-09	6.29e-09	195816/563212/567253/445485/791146/321452/566409/797406/394172/252913/573988/406813/554102/572121/192332/100000709/553405/402862/286747/100536401/192295/192331	22
60dph M vs WT Down-Regulation	HALLMARK E2F TARGETS	HALLMARK_E2F_TARGETS	19/88	200/4063	2.69e-08	5.24e-07	4.53e-07	195816/394031/445485/566409/797406/394172/327590/192332/393195/30678/30430/553405/402862/553328/337598/286747/30733/322007/563396	19
60dph M vs WT Down-Regulation	HALLMARK MITOTIC SPINDLE	HALLMARK_MITOTIC_SPINDLE	14/88	206/4063	0.000109125	0.00141863	0.00122527	195816/558271/797406/560400/565988/573988/445164/554102/572121/192332/497376/556459/561276/562529	14
60dph M vs WT Down-Regulation	HALLMARK MYC TARGETS V1	HALLMARK_MYC_TARGETS_V1	13/88	198/4063	0.000278453	0.00271492	0.00234487	445485/566409/394172/406813/81540/30678/337598/286747/282676/192295/192331/406715/322007	13
60Mdph M vs WT Down-Regulation	HALLMARK MYC TARGETS V1	HALLMARK_MYC_TARGETS_V1	42/364	198/4063	4.93e-08	2.37e-06	2.02e-06	282676/406757/406730/335512/394172/406824/406324/561131/394009/192331/406517/403020/402896/406352/406813/558020/321714/100145909/399487/796388/317678/751689/266989/321931/114426/326846/406715/58041/192328/378453/493617/406435/447922/192325/445485/317745/436607/402808/321127/30740/415171/368275	42
60Mdph M vs WT Down-Regulation	HALLMARK MTORC1 SIGNALING	HALLMARK_MTORC1_SIGNALING	36/364	204/4063	4.12e-05	0.000988039	0.000845033	386590/378848/282676/493606/325561/406757/325317/555328/445275/445509/406249/266989/541344/436794/553513/58041/406820/100002113/334189/445164/140747/494477/323956/336105/336770/317738/402808/571922/393894/100003675/565440/327272/767715/447939/325550/100149189	36
60Mdph M vs WT Down-Regulation	HALLMARK E2F TARGETS	HALLMARK_E2F_TARGETS	35/364	200/4063	6.34e-05	0.00101418	0.000867393	195816/394172/322129/561131/386844/394031/321868/406249/402862/402966/30707/393195/563396/321193/449949/324475/406845/325855/406637/494477/566830/565592/562283/386701/445485/562350/436607/553328/192323/393554/286774/352907/325550/407727/556995	35
60Mdph M vs WT Down-Regulation	HALLMARK UNFOLDED PROTEIN RESPONSE	HALLMARK_UNFOLDED_PROTEIN_RESPONSE	24/364	118/4063	8.69e-05	0.00104272	0.000891799	386590/378848/394058/322160/327133/325317/613144/561131/572435/322544/266638/558020/556162/573145/436794/450057/557186/445077/449661/493617/550234/402808/393613/574005	24
60Mdph M vs WT Down-Regulation	HALLMARK G2M CHECKPOINT	HALLMARK_G2M_CHECKPOINT	35/364	207/4063	0.000130897	0.00106178	0.000908099	195816/65237/368664/335512/394172/553496/613144/561131/192331/403020/406813/252913/321868/406249/402862/791146/100000709/768171/114426/415106/573988/541521/692292/565592/322969/445485/436607/406758/192323/450080/567253/352907/100536401/325550/406479	35
60Mdph M vs WT Down-Regulation	HALLMARK GLYCOLYSIS	HALLMARK_GLYCOLYSIS	34/364	199/4063	0.000132722	0.00106178	0.000908099	378848/378713/405822/192334/368229/450024/321795/323621/406409/567861/114454/553307/445022/334897/100007670/324556/548607/553367/100534720/572324/393947/553795/393857/140747/561896/678540/100002269/100332610/393613/334161/406367/100003675/568780/403051	34
60Mdph A vs M Down-Regulation	HALLMARK HEME METABOLISM	HALLMARK_HEME_METABOLISM	29/324	177/4063	0.000115954	0.00568174	0.00524843	567578/117603/323474/567818/387290/58215/558097/30296/554140/336159/325542/436834/321248/100332089/573999/796833/563942/560361/64605/406678/564067/795038/494490/555812/336977/100536128/404731/436647/406645	29

## Sheet: DEG KEGG
Supplementary Table 6. KEGG pathways enriched by DEGs
Comparative group	ID	Description	GeneRatio	BgRatio	pvalue	p.adjust	qvalue	geneID	Count
45dph A vs WT Up-Regulation	KEGG_COLORECTAL_CANCER	KEGG_COLORECTAL_CANCER	44307	64/4557	0.000177044	0.00938336	0.0074545	335916/30686/394198/393141	4
45dph M vs WT Up-Regulation	KEGG_MAPK_SIGNALING_PATHWAY	KEGG_MAPK_SIGNALING_PATHWAY	44331	268/4557	0.00124875	0.0499499	0.0407486	564873/335916/570435/393141/406340	5
45dph A vs M Up-Regulation	KEGG_CELL_CYCLE	KEGG_CELL_CYCLE	15/73	125/4557	6.10917e-10	5.1928e-08	4.50149e-08	406715/554509/777733/286747/192333/80973/566409/30678/791146/402825/337598/100307076/30222/797406/406353	15
45dph A vs M Up-Regulation	KEGG_PROTEASOME	KEGG_PROTEASOME	6/73	44/4557	5.98722e-05	0.00254457	0.00220582	171585/30649/64278/321947/393518/321585	6
45dph A vs M Up-Regulation	KEGG_DNA_REPLICATION	KEGG_DNA_REPLICATION	5/73	35/4557	0.000205134	0.00581212	0.00503837	286747/192333/566409/30678/337598	5
60dph M vs WT Up-Regulation	KEGG_ADIPOCYTOKINE_SIGNALING_PATHWAY	KEGG_ADIPOCYTOKINE_SIGNALING_PATHWAY	9/71	69/4557	8.67208e-07	9.01897e-05	8.39823e-05	553418/560140/572001/100037357/556236/559281/449677/393622/436617	9
60dph M vs WT Up-Regulation	KEGG_ALDOSTERONE_REGULATED_SODIUM_REABSORPTION	KEGG_ALDOSTERONE_REGULATED_SODIUM_REABSORPTION	7/71	42/4557	2.88601e-06	0.000150073	0.000139744	572001/64273/324140/559281/100000252/64267/334098	7
60dph M vs WT Up-Regulation	KEGG_PPAR_SIGNALING_PATHWAY	KEGG_PPAR_SIGNALING_PATHWAY	6/71	67/4557	0.000544868	0.0188888	0.0175887	100002756/492647/30354/449677/393622/436617	6
60dph M vs WT Up-Regulation	KEGG_INSULIN_SIGNALING_PATHWAY	KEGG_INSULIN_SIGNALING_PATHWAY	8/71	137/4557	0.00117086	0.0304423	0.028347	100001260/553418/572001/556236/100002756/559281/100000252/100330617	8
60dph M vs WT Up-Regulation	KEGG_ALANINE_ASPARTATE_AND_GLUTAMATE_METABOLISM	KEGG_ALANINE_ASPARTATE_AND_GLUTAMATE_METABOLISM	4/71	36/4557	0.00218773	0.0455048	0.0423729	799963/336473/550403/569945	4
60dph A vs M Up-Regulation	KEGG_ONE_CARBON_POOL_BY_FOLATE	KEGG_ONE_CARBON_POOL_BY_FOLATE	5/53	17/4557	9.77559e-07	6.84292e-05	6.68856e-05	394021/567547/378847/100034522/140622	5
60dph A vs M Up-Regulation	KEGG_AMINOACYL_TRNA_BIOSYNTHESIS	KEGG_AMINOACYL_TRNA_BIOSYNTHESIS	6/53	40/4557	5.25371e-06	0.00018388	0.000179732	449661/368284/114427/338183/337070/569778	6
60dph A vs M Up-Regulation	KEGG_VALINE_LEUCINE_AND_ISOLEUCINE_BIOSYNTHESIS	KEGG_VALINE_LEUCINE_AND_ISOLEUCINE_BIOSYNTHESIS	3/53	10/4557	0.000168334	0.00392779	0.00383919	114427/569778/337412	3
60dph A vs M Up-Regulation	KEGG_GLYCINE_SERINE_AND_THREONINE_METABOLISM	KEGG_GLYCINE_SERINE_AND_THREONINE_METABOLISM	4/53	30/4557	0.000357351	0.00625365	0.00611259	327512/394021/321928/403338	4
60Mdph M vs WT Up-Regulation	KEGG_CIRCADIAN_RHYTHM_MAMMAL	KEGG_CIRCADIAN_RHYTHM_MAMMAL	8/245	13/4557	6.35506e-08	9.08773e-06	7.89365e-06	140633/494487/83774/58107/563926/100003956/406533/563771	8
60Mdph M vs WT Up-Regulation	KEGG_INSULIN_SIGNALING_PATHWAY	KEGG_INSULIN_SIGNALING_PATHWAY	20/245	137/4557	3.37204e-05	0.00241101	0.00209421	100001260/559281/100002756/556236/572001/567375/567524/562720/556199/245700/403063/406728/378972/100000252/567051/567895/572183/557109/565379/567969	20
60Mdph M vs WT Up-Regulation	KEGG_NEUROTROPHIN_SIGNALING_PATHWAY	KEGG_NEUROTROPHIN_SIGNALING_PATHWAY	19/245	131/4557	5.84381e-05	0.00278555	0.00241954	559281/570732/555703/572001/30296/562720/100009657/58081/100000720/406511/406728/415099/100006041/378972/554561/100000252/790944/557109/337670	19
60Mdph M vs WT Up-Regulation	KEGG_PROSTATE_CANCER	KEGG_PROSTATE_CANCER	15/245	97/4557	0.000172492	0.00616657	0.00535632	245702/100535718/565910/245700/403063/100151416/368329/406728/415099/378972/100000252/557109/567969/791169/406853	15
60Mdph M vs WT Up-Regulation	KEGG_ADIPOCYTOKINE_SIGNALING_PATHWAY	KEGG_ADIPOCYTOKINE_SIGNALING_PATHWAY	12/245	69/4557	0.000252971	0.00723498	0.00628434	559281/556236/560140/572001/100037357/393622/449677/562720/415099/378972/30298/790944	12
60Mdph M vs WT Up-Regulation	KEGG_COLORECTAL_CANCER	KEGG_COLORECTAL_CANCER	11/245	64/4557	0.000508389	0.0114831	0.00997425	799483/562720/30739/403063/58081/406728/100006041/378972/565400/100000252/557109	11
60Mdph M vs WT Up-Regulation	KEGG_CHRONIC_MYELOID_LEUKEMIA	KEGG_CHRONIC_MYELOID_LEUKEMIA	12/245	75/4557	0.000562108	0.0114831	0.00997425	568320/114401/30739/403063/100000720/100151416/368329/406728/415099/378972/100000252/557109	12
60Mdph M vs WT Up-Regulation	KEGG_PANCREATIC_CANCER	KEGG_PANCREATIC_CANCER	11/245	72/4557	0.00141084	0.0252187	0.0219051	30682/799483/562720/114401/30739/403063/406728/415099/378972/100000252/557109	11
60Mdph M vs WT Up-Regulation	KEGG_NOTCH_SIGNALING_PATHWAY	KEGG_NOTCH_SIGNALING_PATHWAY	8/245	45/4557	0.00236987	0.0376546	0.032707	393500/30158/30288/563920/101886283/692064/563306/563942	8
60Mdph A vs M Up-Regulation	KEGG_SPLICEOSOME	KEGG_SPLICEOSOME	50/409	128/4557	4.86633e-21	7.98079e-19	7.42756e-19	798846/378848/192331/406824/394172/393480/402896/192318/393292/100145909/402966/321931/321544/406352/550244/445404/393979/378453/447922/321860/557103/192328/393951/796388/799690/573376/321555/560127/562370/326944/436883/445398/327011/558042/192325/790924/286774/368417/334490/100005893/393467/449780/406810/327336/393282/494165/406264/393505/192330/445302	50
60Mdph A vs M Up-Regulation	KEGG_DNA_REPLICATION	KEGG_DNA_REPLICATION	18/409	35/4557	1.07926e-10	8.84992e-09	8.23645e-09	30678/556456/566409/192323/337598/553405/556995/393774/406435/393195/286747/30440/192338/317740/503748/386707/192320/322059	18
60Mdph A vs M Up-Regulation	KEGG_PATHOGENIC_ESCHERICHIA_COLI_INFECTION	KEGG_PATHOGENIC_ESCHERICHIA_COLI_INFECTION	19/409	58/4557	2.98435e-07	1.63144e-05	1.51835e-05	641421/337223/336504/335195/561276/393154/445164/573216/336681/399487/57934/321729/373080/767746/114456/386701/100334953/336610/445098	19
60Mdph A vs M Up-Regulation	KEGG_CELL_CYCLE	KEGG_CELL_CYCLE	29/409	125/4557	1.05648e-06	4.33158e-05	4.03132e-05	335195/406419/777733/324475/30678/399487/406741/30590/566409/791146/321729/403012/192323/192302/337598/406715/327060/554509/406813/393141/777730/286747/334315/192338/336998/402991/431763/799608/336610	29
60Mdph A vs M Up-Regulation	KEGG_BASE_EXCISION_REPAIR	KEGG_BASE_EXCISION_REPAIR	11/409	33/4557	8.34317e-05	0.00273656	0.00254686	406730/560788/553789/554204/30678/556456/553405/556995/393774/386707/192320	11
60Mdph A vs M Up-Regulation	KEGG_PYRIMIDINE_METABOLISM	KEGG_PYRIMIDINE_METABOLISM	20/409	94/4557	0.000186809	0.00510612	0.00475217	406383/30740/81540/266992/556456/436692/553405/393774/393538/30733/393143/324088/30440/317740/550263/449992/567734/192320/541428/322059	20
60Mdph A vs M Up-Regulation	KEGG_PENTOSE_PHOSPHATE_PATHWAY	KEGG_PENTOSE_PHOSPHATE_PATHWAY	8/409	24/4557	0.000795891	0.0186466	0.017354	378713/405822/334897/324556/450077/445494/561416/246094	8
60Mdph A vs M Up-Regulation	KEGG_PURINE_METABOLISM	KEGG_PURINE_METABOLISM	26/409	157/4557	0.00140992	0.0289034	0.0268998	338306/559488/30740/556456/436692/317745/553405/678545/393774/393538/80939/393641/30733/572027/324088/30440/317740/550263/791145/449992/321193/192320/555911/393559/541428/322059	26
20dph A vs WT Down-Regulation	KEGG_SPLICEOSOME	KEGG_SPLICEOSOME	71/840	128/4557	1.63409e-21	2.97405e-19	2.54575e-19	321544/393292/393480/573376/192318/378848/406824/321931/562370/192331/327011/322206/100145909/100004402/192330/393951/387600/192328/503767/326944/550373/321555/394053/406495/403072/447922/327336/406810/446168/799690/30671/373077/393476/402966/494165/394018/445404/100005893/334490/570205/324121/393505/321852/790924/558042/393979/436751/336645/560127/393840/492511/550244/334283/796523/405835/406264…	71
20dph A vs WT Down-Regulation	KEGG_DNA_REPLICATION	KEGG_DNA_REPLICATION	23/840	35/4557	8.61895e-10	7.84325e-08	6.71371e-08	192338/556995/286747/566409/30678/192323/337598/556456/553405/406435/393774/327491/386707/192333/393195/322059/317740/692256/796456/192320/550504/30440/65226	23
20dph A vs WT Down-Regulation	KEGG_STEROID_BIOSYNTHESIS	KEGG_STEROID_BIOSYNTHESIS	13/840	17/4557	2.98644e-07	1.81177e-05	1.55085e-05	406662/414331/494102/799528/378446/447891/795400/571911/768185/436600/550369/494054/564424	13
20dph A vs WT Down-Regulation	KEGG_PYRIMIDINE_METABOLISM	KEGG_PYRIMIDINE_METABOLISM	37/840	94/4557	1.33353e-06	6.06758e-05	5.19377e-05	393143/393538/791647/266992/436692/327078/406383/556456/325603/550560/30740/436749/553405/553733/561683/393774/503707/81540/445170/393201/324088/557834/322059/317740/692256/553347/550263/796456/562627/192320/322660/30440/572258/334669/562329/327590/100005763	37
20dph A vs WT Down-Regulation	KEGG_TERPENOID_BACKBONE_BIOSYNTHESIS	KEGG_TERPENOID_BACKBONE_BIOSYNTHESIS	10/840	13/4557	7.19905e-06	0.000262045	0.000224307	394060/552997/436624/559054/550349/492781/336798/553513/30643/492477	10
20dph A vs WT Down-Regulation	KEGG_PURINE_METABOLISM	KEGG_PURINE_METABOLISM	51/840	157/4557	1.21697e-05	0.000369148	0.000315985	393538/791647/140622/436692/338306/327078/556456/406259/325603/550560/80939/368220/30740/436749/58141/559488/317745/553405/553733/678545/415216/561683/572027/565259/393774/445170/570437/791145/393201/324088/557834/322059/317740/692256/393559/553347/550263/796456/562627/192320/560827/321193/30440/571825/560486/321793/572258/334669/562329/100151215/562399	51
20dph A vs WT Down-Regulation	KEGG_CELL_CYCLE	KEGG_CELL_CYCLE	42/840	125/4557	2.92316e-05	0.000746208	0.000638744	192338/30590/286747/566409/336610/30678/192323/337598/192302/335195/334315/321729/406479/399487/406419/567770/777733/415165/406741/403012/791146/192333/777730/554509/795522/494046/406813/100151416/30654/100307076/327060/799015/403064/406462/568846/323055/393162/402825/406715/324475/30222/562283	42
20dph A vs WT Down-Regulation	KEGG_ONE_CARBON_POOL_BY_FOLATE	KEGG_ONE_CARBON_POOL_BY_FOLATE	11/840	17/4557	3.28004e-05	0.000746208	0.000638744	140622/394021/58141/260441/100034522/81540/567547/100144628/100004977/378847/450000	11
20dph A vs WT Down-Regulation	KEGG_MISMATCH_REPAIR	KEGG_MISMATCH_REPAIR	12/840	22/4557	0.000149471	0.00302264	0.00258734	556995/30678/556456/406845/406435/260437/327491/692256/796456/550504/65226/406778	12
20dph A vs WT Down-Regulation	KEGG_BASE_EXCISION_REPAIR	KEGG_BASE_EXCISION_REPAIR	15/840	33/4557	0.000320334	0.00496213	0.00424751	556995/560788/30678/553789/556456/553405/393774/386707/554204/692256/406730/796456/100007906/192320/563276	15
20dph A vs WT Down-Regulation	KEGG_WNT_SIGNALING_PATHWAY	KEGG_WNT_SIGNALING_PATHWAY	44/840	146/4557	0.00033563	0.00496213	0.00424751	317679/30590/100005981/565677/560060/406582/560294/30366/449548/406685/245949/556379/117510/415151/373878/100148840/192307/30265/30654/30127/317747/30283/445076/569420/60632/678649/405823/406825/325361/30412/30701/561941/445208/568214/30502/100149273/100329779/58080/561682/100333254/30171/30222/30221/30105	44
20dph A vs WT Down-Regulation	KEGG_AMINOACYL_TRNA_BIOSYNTHESIS	KEGG_AMINOACYL_TRNA_BIOSYNTHESIS	17/840	40/4557	0.000348295	0.00496213	0.00424751	368284/368235/449661/114427/108179007/556702/394154/337070/394188/569778/555187/792787/393123/100001219/325494/337230/568332	17
20dph A vs WT Down-Regulation	KEGG_PATHOGENIC_ESCHERICHIA_COLI_INFECTION	KEGG_PATHOGENIC_ESCHERICHIA_COLI_INFECTION	22/840	58/4557	0.000354438	0.00496213	0.00424751	337223/336504/57934/336610/767714/335195/641421/321729/399482/399487/563056/393154/394243/114456/327068/114424/415204/30265/317747/556104/561276/100329779	22
20dph A vs WT Down-Regulation	KEGG_RNA_POLYMERASE	KEGG_RNA_POLYMERASE	13/840	27/4557	0.000401854	0.00522411	0.00447176	393538/327078/325603/436749/553733/445170/393201/324088/553347/550263/572258/334669/562329	13
20dph A vs WT Down-Regulation	KEGG_CYSTEINE_AND_METHIONINE_METABOLISM	KEGG_CYSTEINE_AND_METHIONINE_METABOLISM	14/840	34/4557	0.00166921	0.0189873	0.0162529	323329/321084/394009/317744/561410/30430/798918/792097/322055/378847/550524/80872/393714/30659	14
20dph A vs WT Down-Regulation	KEGG_DRUG_METABOLISM_OTHER_ENZYMES	KEGG_DRUG_METABOLISM_OTHER_ENZYMES	14/840	34/4557	0.00166921	0.0189873	0.0162529	393143/338306/406259/571441/317745/368352/503707/557834/393559/322660/560486/792506/327590/100005763	14
20dph A vs WT Down-Regulation	KEGG_THYROID_CANCER	KEGG_THYROID_CANCER	13/840	32/4557	0.00280588	0.0300394	0.0257133	30590/563181/336466/558883/445289/30380/114424/30265/399480/30701/557037/30222/60637	13
20dph A vs WT Down-Regulation	KEGG_PROTEIN_EXPORT	KEGG_PROTEIN_EXPORT	10/840	22/4557	0.00324504	0.0328109	0.0280857	378848/446119/436861/569063/619260/266796/791986/393963/436845/563660	10
20dph A vs WT Down-Regulation	KEGG_BLADDER_CANCER	KEGG_BLADDER_CANCER	16/840	44/4557	0.0036617	0.0343954	0.029442	30590/563181/561901/777733/556756/791146/777730/100151416/445289/30380/114424/562194/399480/568846/403063/30222	16
20dph A vs WT Down-Regulation	KEGG_TIGHT_JUNCTION	KEGG_TIGHT_JUNCTION	38/840	136/4557	0.00379664	0.0343954	0.029442	58142/560400/57934/322221/795670/406582/327263/799300/563056/570858/405816/449548/117507/565446/406685/373105/777730/556379/30741/100008070/445289/30380/561423/30265/407620/334571/368415/561431/373089/81581/100124652/449660/30502/378972/81580/100150844/561211/792828	38
20dph A vs WT Down-Regulation	KEGG_RNA_DEGRADATION	KEGG_RNA_DEGRADATION	19/840	56/4557	0.0039687	0.0343954	0.029442	406795/282676/550234/100003553/326786/406632/373085/321940/450057/393712/402850/565659/751632/448949/550247/394064/393827/323016/317641	19
20dph M vs WT Down-Regulation	KEGG_DNA_REPLICATION	KEGG_DNA_REPLICATION	12/235	35/4557	7.76015e-08	1.20282e-05	1.02107e-05	553405/192338/286747/337598/556995/566409/192333/192323/556456/406435/796456/30678	12
20dph M vs WT Down-Regulation	KEGG_STEROID_BIOSYNTHESIS	KEGG_STEROID_BIOSYNTHESIS	7/235	17/4557	1.10713e-05	0.000858026	0.000728375	494102/406662/571911/414331/447891/378446/799528	7
20dph M vs WT Down-Regulation	KEGG_TERPENOID_BACKBONE_BIOSYNTHESIS	KEGG_TERPENOID_BACKBONE_BIOSYNTHESIS	6/235	13/4557	2.23164e-05	0.00115301	0.000978789	394060/550349/553513/552997/436624/492477	6
20dph M vs WT Down-Regulation	KEGG_MISMATCH_REPAIR	KEGG_MISMATCH_REPAIR	7/235	22/4557	7.77107e-05	0.00301129	0.00255627	260437/556995/556456/406435/406845/796456/30678	7
20dph M vs WT Down-Regulation	KEGG_CELL_CYCLE	KEGG_CELL_CYCLE	17/235	125/4557	0.000193883	0.00601038	0.00510219	192338/286747/100151416/337598/777730/566409/567770/192333/192323/30590/30222/30686/334315/777733/406479/30678/554509	17
20dph M vs WT Down-Regulation	KEGG_CYSTEINE_AND_METHIONINE_METABOLISM	KEGG_CYSTEINE_AND_METHIONINE_METABOLISM	8/235	34/4557	0.000250595	0.0064737	0.0054955	321084/30430/323329/334195/792097/553189/317744/550524	8
20dph M vs WT Down-Regulation	KEGG_BLADDER_CANCER	KEGG_BLADDER_CANCER	9/235	44/4557	0.000321042	0.00710878	0.00603462	100536594/100151416/777730/30590/30222/30686/777733/561901/556756	9
20dph M vs WT Down-Regulation	KEGG_BASAL_CELL_CARCINOMA	KEGG_BASAL_CELL_CARCINOMA	10/235	56/4557	0.00047967	0.0092936	0.00788931	565677/352930/326102/30283/30590/30366/30127/569420/751644/30701	10
20dph M vs WT Down-Regulation	KEGG_PYRIMIDINE_METABOLISM	KEGG_PYRIMIDINE_METABOLISM	13/235	94/4557	0.00094015	0.0161915	0.0137449	791647/553405/393143/327078/436692/556456/550560/30733/796456/503707/30740/266992/561683	13
20dph M vs WT Down-Regulation	KEGG_PURINE_METABOLISM	KEGG_PURINE_METABOLISM	18/235	157/4557	0.00105157	0.0162994	0.0138365	791647/565259/553405/368220/58141/327078/436692/556456/550560/571344/338306/30733/140622/796456/570437/572027/30740/561683	18
20dph M vs WT Down-Regulation	KEGG_BASE_EXCISION_REPAIR	KEGG_BASE_EXCISION_REPAIR	7/235	33/4557	0.00119595	0.016852	0.0143056	553405/556995/560788/556456/553789/796456/30678	7
20dph M vs WT Down-Regulation	KEGG_PATHWAYS_IN_CANCER	KEGG_PATHWAYS_IN_CANCER	29/235	328/4557	0.00257149	0.0332151	0.0281962	554268/100331874/286831/569971/559020/567969/100536594/565677/570435/100151416/260437/777730/352930/326102/30283/30590/557037/30222/30686/30366/406845/777733/30127/569420/751644/30701/100150664/556756/561737	29
20dph M vs WT Down-Regulation	KEGG_SELENOAMINO_ACID_METABOLISM	KEGG_SELENOAMINO_ACID_METABOLISM	6/235	29/4557	0.00307729	0.0366908	0.0311467	323329/334195/352933/550524/324947/560620	6
20dph M vs WT Down-Regulation	KEGG_GLYCINE_SERINE_AND_THREONINE_METABOLISM	KEGG_GLYCINE_SERINE_AND_THREONINE_METABOLISM	6/235	30/4557	0.00368395	0.0407866	0.0346236	327512/619269/100331498/321928/403338/550524	6
20dph A vs M Down-Regulation	KEGG_STEROID_BIOSYNTHESIS	KEGG_STEROID_BIOSYNTHESIS	9/295	17/4557	2.71567e-07	4.64379e-05	4.37365e-05	406662/414331/795400/799528/378446/494102/768185/447891/436600	9
20dph A vs M Down-Regulation	KEGG_ANTIGEN_PROCESSING_AND_PRESENTATION	KEGG_ANTIGEN_PROCESSING_AND_PRESENTATION	13/295	55/4557	3.29783e-05	0.00281964	0.00265562	30649/573376/335865/556341/751750/30757/30163/378848/565155/406757/30671/791453/798846	13
20dph A vs M Down-Regulation	KEGG_PATHOGENIC_ESCHERICHIA_COLI_INFECTION	KEGG_PATHOGENIC_ESCHERICHIA_COLI_INFECTION	12/295	58/4557	0.000260021	0.0148212	0.013959	336504/337223/352912/335195/336610/57934/321729/393154/556104/114456/415204/335474	12
20dph A vs M Down-Regulation	KEGG_INSULIN_SIGNALING_PATHWAY	KEGG_INSULIN_SIGNALING_PATHWAY	20/295	137/4557	0.000439691	0.0187968	0.0177033	559281/562242/565379/559001/553418/378972/406473/563181/100001260/192322/445076/100000252/561941/30654/100149273/100002756/30081/493617/100001198/406349	20
45dph A vs WT Down-Regulation	KEGG_ALDOSTERONE_REGULATED_SODIUM_REABSORPTION	KEGG_ALDOSTERONE_REGULATED_SODIUM_REABSORPTION	6/67	42/4557	2.78697e-05	0.00287058	0.00261095	334098/324140/572001/100000252/393285/559281	6
45dph A vs WT Down-Regulation	KEGG_ANTIGEN_PROCESSING_AND_PRESENTATION	KEGG_ANTIGEN_PROCESSING_AND_PRESENTATION	6/67	55/4557	0.000132589	0.00682831	0.00621073	791453/30163/406645/751750/554157/368771	6
45dph A vs WT Down-Regulation	KEGG_NATURAL_KILLER_CELL_MEDIATED_CYTOTOXICITY	KEGG_NATURAL_KILLER_CELL_MEDIATED_CYTOTOXICITY	7/67	101/4557	0.000623596	0.0214101	0.0194737	791453/557258/751750/100000252/100101464/415151/405769	7
45dph A vs M Down-Regulation	KEGG_ALDOSTERONE_REGULATED_SODIUM_REABSORPTION	KEGG_ALDOSTERONE_REGULATED_SODIUM_REABSORPTION	7/123	42/4557	0.000108216	0.0140681	0.0130998	324140/334098/393285/572001/100000252/64267/562171	7
45dph A vs M Down-Regulation	KEGG_CIRCADIAN_RHYTHM_MAMMAL	KEGG_CIRCADIAN_RHYTHM_MAMMAL	4/123	13/4557	0.000299254	0.0194515	0.0181127	494487/563771/563926/83774	4
45dph A vs M Down-Regulation	KEGG_ADIPOCYTOKINE_SIGNALING_PATHWAY	KEGG_ADIPOCYTOKINE_SIGNALING_PATHWAY	8/123	69/4557	0.000471916	0.0204497	0.0190422	378972/393285/100037357/572001/393622/568316/436617/449677	8
60dph M vs WT Down-Regulation	KEGG_CELL_CYCLE	KEGG_CELL_CYCLE	11/77	125/4557	6.12188e-06	0.000557091	0.000541303	791146/566409/797406/431763/406813/30678/402862/337598/286747/192295/406715	11
60dph M vs WT Down-Regulation	KEGG_DNA_REPLICATION	KEGG_DNA_REPLICATION	6/77	35/4557	2.1021e-05	0.000956454	0.000929348	566409/393195/30678/553405/337598/286747	6
60dph A vs M Down-Regulation	KEGG_ADIPOCYTOKINE_SIGNALING_PATHWAY	KEGG_ADIPOCYTOKINE_SIGNALING_PATHWAY	6/56	69/4557	0.000173038	0.0160925	0.0154823	572001/100037357/378972/560140/436617/100329897	6
60Mdph A vs WT Down-Regulation	KEGG_GRAFT_VERSUS_HOST_DISEASE	KEGG_GRAFT_VERSUS_HOST_DISEASE	44240	23/4557	0.00183778	0.0246394	0.0166733	556341/791453	2
60Mdph A vs WT Down-Regulation	KEGG_ALLOGRAFT_REJECTION	KEGG_ALLOGRAFT_REJECTION	44240	26/4557	0.00234941	0.0246394	0.0166733	556341/791453	2
60Mdph A vs WT Down-Regulation	KEGG_AUTOIMMUNE_THYROID_DISEASE	KEGG_AUTOIMMUNE_THYROID_DISEASE	44240	28/4557	0.00272376	0.0246394	0.0166733	556341/791453	2
60Mdph A vs WT Down-Regulation	KEGG_TYPE_I_DIABETES_MELLITUS	KEGG_TYPE_I_DIABETES_MELLITUS	44240	34/4557	0.00400356	0.0246394	0.0166733	556341/791453	2
60Mdph A vs WT Down-Regulation	KEGG_CELL_ADHESION_MOLECULES_CAMS	KEGG_CELL_ADHESION_MOLECULES_CAMS	44268	122/4557	0.00439989	0.0246394	0.0166733	556341/101882585/791453	3
60Mdph A vs WT Down-Regulation	KEGG_ANTIGEN_PROCESSING_AND_PRESENTATION	KEGG_ANTIGEN_PROCESSING_AND_PRESENTATION	44240	55/4557	0.0102457	0.0465892	0.0315265	556341/791453	2
60Mdph A vs WT Down-Regulation	KEGG_VIRAL_MYOCARDITIS	KEGG_VIRAL_MYOCARDITIS	44240	64/4557	0.0137095	0.0465892	0.0315265	556341/791453	2
60Mdph A vs WT Down-Regulation	KEGG_PPAR_SIGNALING_PATHWAY	KEGG_PPAR_SIGNALING_PATHWAY	44240	67/4557	0.0149632	0.0465892	0.0315265	751715/445125	2
60Mdph A vs WT Down-Regulation	KEGG_ENDOCYTOSIS	KEGG_ENDOCYTOSIS	44268	190/4557	0.0149751	0.0465892	0.0315265	556341/791453/559690	3
60Mdph M vs WT Down-Regulation	KEGG_SPLICEOSOME	KEGG_SPLICEOSOME	31/325	128/4557	6.06878e-10	1.00135e-07	9.71005e-08	378848/798846/394172/406824/436883/192331/393480/790924/402896/406352/321860/100145909/321544/402966/192318/393979/393292/557103/796388/321931/192328/321555/378453/445404/393951/447922/192325/445398/286774/562370/558042	31
60Mdph M vs WT Down-Regulation	KEGG_PATHOGENIC_ESCHERICHIA_COLI_INFECTION	KEGG_PATHOGENIC_ESCHERICHIA_COLI_INFECTION	14/325	58/4557	3.7897e-05	0.0031265	0.00303176	641421/573216/336504/337223/335195/57934/399487/561276/445164/386701/399482/114456/317747/373872	14
60Mdph A vs M Down-Regulation	KEGG_CIRCADIAN_RHYTHM_MAMMAL	KEGG_CIRCADIAN_RHYTHM_MAMMAL	9/297	13/4557	1.07007e-08	1.73351e-06	1.64453e-06	494487/140633/563926/83774/58107/100003956/100006858/406533/563771	9
60Mdph A vs M Down-Regulation	KEGG_ADIPOCYTOKINE_SIGNALING_PATHWAY	KEGG_ADIPOCYTOKINE_SIGNALING_PATHWAY	16/297	69/4557	5.75429e-06	0.000466098	0.000442172	559281/556236/100037357/572001/568316/560140/449677/100329897/378972/393285/30298/445175/567241/436617/415099/393622	16
60Mdph A vs M Down-Regulation	KEGG_LYSOSOME	KEGG_LYSOSOME	20/297	120/4557	7.5559e-05	0.00408019	0.00387074	566506/565588/555639/563328/335008/140811/571441/767760/406511/556700/415147/100006090/541519/321453/100330183/406645/569719/100003139/548343/563849	20
60Mdph A vs M Down-Regulation	KEGG_REGULATION_OF_AUTOPHAGY	KEGG_REGULATION_OF_AUTOPHAGY	7/297	21/4557	0.000244368	0.00989691	0.00938888	100329702/793200/554140/415193/564088/558848/403036	7
60Mdph A vs M Down-Regulation	KEGG_INSULIN_SIGNALING_PATHWAY	KEGG_INSULIN_SIGNALING_PATHWAY	20/297	137/4557	0.000480218	0.0155591	0.0147604	559281/100002756/556236/100001260/567375/565379/567524/245700/572001/568316/556199/100329897/378972/393285/557109/799144/572183/563432/494533/567895	20

## Sheet: DEG WIKIPATHWAY
Supplemntary Table 7 WIKI Pathways enriched by DEGs
Comparative group	ID	Description	GeneRatio	BgRatio	pvalue	p.adjust	qvalue	geneID	Count
20dph A vs WT Up-Regulation	WP_NEURODEGENERATION_WITH_BRAIN_IRON_ACCUMULATION_NBIA_SUBTYPES_PATHWAY	WP_NEURODEGENERATION_WITH_BRAIN_IRON_ACCUMULATION_NBIA_SUBTYPES_PATHWAY	19/778	52/6729	2.3522e-06	0.00120668	0.00113153	100330617/566559/406466/567524/570866/393200/558848/101883461/407686/393362/393405/100332174/554140/447823/58108/567680/406370/393839/564088	19
20dph M vs WT Up-Regulation	WP_STRIATED_MUSCLE_CONTRACTION_PATHWAY	WP_STRIATED_MUSCLE_CONTRACTION_PATHWAY	12/265	52/6729	5.48381e-07	0.000201804	0.000195108	393908/402809/751793/334274/445029/100149148/494070/492356/558627/556258/140599/394068	12
20dph M vs WT Up-Regulation	WP_HUMAN_COMPLEMENT_SYSTEM	WP_HUMAN_COMPLEMENT_SYSTEM	15/265	87/6729	1.17727e-06	0.000216617	0.000209429	567192/445380/768180/557797/101886537/492708/432385/565541/337172/541367/556502/100270764/100149189/566261/100334824	15
20dph M vs WT Up-Regulation	WP_TYPE_II_INTERFERON_SIGNALING_IFNG	WP_TYPE_II_INTERFERON_SIGNALING_IFNG	9/265	52/6729	0.000165242	0.0202697	0.0195971	30757/556341/436895/792160/436615/393386/404036/30117/100334824	9
20dph A vs M Up-Regulation	WP_ONCOSTATIN_M_SIGNALING_PATHWAY	WP_ONCOSTATIN_M_SIGNALING_PATHWAY	12/270	72/6729	2.43388e-05	0.00529405	0.00459478	564873/557109/100136840/394198/140814/335409/558154/403033/564496/399546/30498/369197	12
20dph A vs M Up-Regulation	WP_PROLACTIN_SIGNALING_PATHWAY	WP_PROLACTIN_SIGNALING_PATHWAY	13/270	84/6729	2.54521e-05	0.00529405	0.00459478	767678/393141/562062/30686/557109/406598/394198/335409/335916/65225/564496/399546/369197	13
20dph A vs M Up-Regulation	WP_NANOPARTICLE_TRIGGERED_AUTOPHAGIC_CELL_DEATH	WP_NANOPARTICLE_TRIGGERED_AUTOPHAGIC_CELL_DEATH	7/270	25/6729	3.99782e-05	0.00554364	0.00481141	100330617/567524/791223/558848/245700/406466/792229	7
20dph A vs M Up-Regulation	WP_PHOTODYNAMIC_THERAPYINDUCED_HIF1_SURVIVAL_SIGNALING	WP_PHOTODYNAMIC_THERAPYINDUCED_HIF1_SURVIVAL_SIGNALING	8/270	38/6729	0.000103717	0.0107866	0.00936185	100136840/323563/558154/559020/336116/406696/373126/436916	8
20dph A vs M Up-Regulation	WP_MAMMARY_GLAND_DEVELOPMENT_PATHWAY_PUBERTY_STAGE_2_OF_4	WP_MAMMARY_GLAND_DEVELOPMENT_PATHWAY_PUBERTY_STAGE_2_OF_4	5/270	14/6729	0.000148913	0.0123895	0.0107531	393141/30686/796407/564241/369197	5
20dph A vs M Up-Regulation	WP_IL2_SIGNALING_PATHWAY	WP_IL2_SIGNALING_PATHWAY	8/270	46/6729	0.000418834	0.0253503	0.0220019	767678/393141/30686/557109/394198/335409/335916/369197	8
20dph A vs M Up-Regulation	WP_INTEGRATED_BREAST_CANCER_PATHWAY	WP_INTEGRATED_BREAST_CANCER_PATHWAY	16/270	155/6729	0.000452852	0.0253503	0.0220019	393141/30686/100330617/558921/567524/678555/30628/335453/556427/335916/558154/797132/326282/564241/334202/564519	16
20dph A vs M Up-Regulation	WP_ARYL_HYDROCARBON_RECEPTOR_NETPATH	WP_ARYL_HYDROCARBON_RECEPTOR_NETPATH	8/270	47/6729	0.000487506	0.0253503	0.0220019	393141/30686/30354/557109/140634/558154/559020/796407	8
20dph A vs M Up-Regulation	WP_MAPK_PATHWAY_IN_CONGENITAL_THYROID_CANCER	WP_MAPK_PATHWAY_IN_CONGENITAL_THYROID_CANCER	5/270	18/6729	0.000558316	0.0258066	0.022398	393141/30686/557109/394198/335916	5
20dph A vs M Up-Regulation	WP_HAIR_FOLLICLE_DEVELOPMENT_CYTODIFFERENTIATION_PART_3_OF_3	WP_HAIR_FOLLICLE_DEVELOPMENT_CYTODIFFERENTIATION_PART_3_OF_3	10/270	74/6729	0.000678255	0.0282154	0.0244886	492346/30628/503761/394198/449990/335916/553740/321449/322857/563306	10
20dph A vs M Up-Regulation	WP_IL5_SIGNALING_PATHWAY	WP_IL5_SIGNALING_PATHWAY	7/270	40/6729	0.000925392	0.0291434	0.025294	393141/30686/557109/406598/394198/335916/369197	7
20dph A vs M Up-Regulation	WP_HYPERTROPHY_MODEL	WP_HYPERTROPHY_MODEL	5/270	20/6729	0.000945787	0.0291434	0.025294	393939/564873/558154/403033/797938	5
20dph A vs M Up-Regulation	WP_COMPUTATIONAL_MODEL_OF_AEROBIC_GLYCOLYSIS	WP_COMPUTATIONAL_MODEL_OF_AEROBIC_GLYCOLYSIS	4/270	12/6729	0.000972157	0.0291434	0.025294	317743/560753/572733/406696	4
20dph A vs M Up-Regulation	WP_NEURODEGENERATION_WITH_BRAIN_IRON_ACCUMULATION_NBIA_SUBTYPES_PATHWAY	WP_NEURODEGENERATION_WITH_BRAIN_IRON_ACCUMULATION_NBIA_SUBTYPES_PATHWAY	8/270	52/6729	0.000980788	0.0291434	0.025294	100330617/566559/567524/570866/393200/558848/393362/406466	8
20dph A vs M Up-Regulation	WP_PI3KAKTMTOR_VITD3_SIGNALLING	WP_PI3KAKTMTOR_VITD3_SIGNALLING	5/270	21/6729	0.00120112	0.0313142	0.0271781	393141/30686/100330617/567524/436916	5
20dph A vs M Up-Regulation	WP_SENESCENCE_AND_AUTOPHAGY_IN_CANCER	WP_SENESCENCE_AND_AUTOPHAGY_IN_CANCER	12/270	109/6729	0.00132407	0.0313142	0.0271781	557109/100136840/566559/140814/100536594/335916/791208/321505/558848/406466/321324/792229	12
20dph A vs M Up-Regulation	WP_GASTRIN_SIGNALING_PATHWAY	WP_GASTRIN_SIGNALING_PATHWAY	13/270	124/6729	0.00133033	0.0313142	0.0271781	393141/30686/557109/100136840/394198/562155/100536594/335916/558154/559020/399546/30498/497629	13
20dph A vs M Up-Regulation	WP_NUCLEAR_RECEPTORS_METAPATHWAY	WP_NUCLEAR_RECEPTORS_METAPATHWAY	24/270	310/6729	0.00141802	0.0313142	0.0271781	393141/30686/30288/564873/563942/559803/140634/324413/81534/335916/559020/553740/796407/565706/796490/797938/557928/100196920/563288/30498/321324/564497/564519/436916	24
20dph A vs M Up-Regulation	WP_TGFBETA_RECEPTOR_SIGNALING	WP_TGFBETA_RECEPTOR_SIGNALING	8/270	55/6729	0.00143022	0.0313142	0.0271781	100136840/321756/30628/394198/335916/326282/445564/564934	8
20dph A vs M Up-Regulation	WP_WHITE_FAT_CELL_DIFFERENTIATION	WP_WHITE_FAT_CELL_DIFFERENTIATION	6/270	33/6729	0.00175168	0.0364349	0.0316224	100006043/562155/140814/117508/553740/369197	6
20dph A vs M Up-Regulation	WP_FATTY_ACID_BETA_OXIDATION	WP_FATTY_ACID_BETA_OXIDATION	6/270	34/6729	0.00205673	0.0407429	0.0353614	30354/445288/449545/445121/560753/555308	6
20dph A vs M Up-Regulation	WP_TGFBETA_SIGNALING_PATHWAY	WP_TGFBETA_SIGNALING_PATHWAY	13/270	131/6729	0.00219345	0.0410253	0.0356065	393141/393939/553465/30686/564873/557109/492346/321756/394198/335916/555840/326282/564934	13
20dph A vs M Up-Regulation	WP_TGFBETA_RECEPTOR_SIGNALLING_IN_SKELETAL_DYSPLASIAS	WP_TGFBETA_RECEPTOR_SIGNALLING_IN_SKELETAL_DYSPLASIAS	8/270	59/6729	0.00226822	0.0410253	0.0356065	100136840/321756/30628/394198/335916/326282/445564/564934	8
20dph A vs M Up-Regulation	WP_IMATINIB_AND_CHRONIC_MYELOID_LEUKEMIA	WP_IMATINIB_AND_CHRONIC_MYELOID_LEUKEMIA	5/270	25/6729	0.00274984	0.0461598	0.0400628	393141/30686/544667/572469/497629	5
20dph A vs M Up-Regulation	WP_ANDROGEN_RECEPTOR_SIGNALING_PATHWAY	WP_ANDROGEN_RECEPTOR_SIGNALING_PATHWAY	10/270	89/6729	0.00283171	0.0461598	0.0400628	563942/321756/335916/337626/797132/564496/569321/393246/563288/564519	10
20dph A vs M Up-Regulation	WP_MAPK_SIGNALING_PATHWAY	WP_MAPK_SIGNALING_PATHWAY	20/270	254/6729	0.00288499	0.0461598	0.0400628	570435/393141/30686/564873/557109/406340/559366/406523/100034580/394198/30560/555703/335916/100034609/353314/406514/554108/796490/393854/564770	20
45dph A vs WT Up-Regulation	WP_MAPK_PATHWAY_IN_CONGENITAL_THYROID_CANCER	WP_MAPK_PATHWAY_IN_CONGENITAL_THYROID_CANCER	4/49	18/6729	7.0467e-06	0.0013882	0.000882692	335916/30686/394198/393141	4
45dph A vs WT Up-Regulation	WP_HUMAN_THYROID_STIMULATING_HORMONE_TSH_SIGNALING_PATHWAY	WP_HUMAN_THYROID_STIMULATING_HORMONE_TSH_SIGNALING_PATHWAY	5/49	69/6729	0.00013161	0.00921336	0.00585835	335916/30686/394198/393141/326825	5
45dph A vs WT Up-Regulation	WP_SPINAL_CORD_INJURY	WP_SPINAL_CORD_INJURY	6/49	112/6729	0.000145166	0.00921336	0.00585835	30686/394198/393141/414272/562496/559593	6
45dph A vs WT Up-Regulation	WP_IL5_SIGNALING_PATHWAY	WP_IL5_SIGNALING_PATHWAY	4/49	40/6729	0.000187073	0.00921336	0.00585835	335916/30686/394198/393141	4
45dph A vs WT Up-Regulation	WP_IL2_SIGNALING_PATHWAY	WP_IL2_SIGNALING_PATHWAY	4/49	46/6729	0.000323493	0.0127456	0.00810435	335916/30686/394198/393141	4
45dph A vs WT Up-Regulation	WP_NEURAL_CREST_DIFFERENTIATION	WP_NEURAL_CREST_DIFFERENTIATION	5/49	100/6729	0.000744589	0.0205975	0.013097	30686/393141/30548/562496/30175	5
45dph A vs WT Up-Regulation	WP_IMATINIB_AND_CHRONIC_MYELOID_LEUKEMIA	WP_IMATINIB_AND_CHRONIC_MYELOID_LEUKEMIA	3/49	25/6729	0.000745743	0.0205975	0.013097	572469/30686/393141	3
45dph A vs WT Up-Regulation	WP_BREAST_CANCER_PATHWAY	WP_BREAST_CANCER_PATHWAY	6/49	155/6729	0.000836448	0.0205975	0.013097	335916/30686/394198/570435/58073/393141	6
45dph A vs WT Up-Regulation	WP_WNT_SIGNALING_PATHWAY_AND_PLURIPOTENCY	WP_WNT_SIGNALING_PATHWAY_AND_PLURIPOTENCY	5/49	106/6729	0.000970037	0.021233	0.0135011	335916/30686/58073/393141/30548	5
45dph A vs WT Up-Regulation	WP_ASSOCIATION_BETWEEN_PHYSICOCHEMICAL_FEATURES_AND_TOXICITY_ASSOCIATED_PATHWAYS	WP_ASSOCIATION_BETWEEN_PHYSICOCHEMICAL_FEATURES_AND_TOXICITY_ASSOCIATED_PATHWAYS	4/49	69/6729	0.00151583	0.0298618	0.0189877	335916/30686/58073/393141	4
45dph A vs WT Up-Regulation	WP_CHROMOSOMAL_AND_MICROSATELLITE_INSTABILITY_IN_COLORECTAL_CANCER	WP_CHROMOSOMAL_AND_MICROSATELLITE_INSTABILITY_IN_COLORECTAL_CANCER	4/49	73/6729	0.00186823	0.0334583	0.0212746	335916/30686/394198/393141	4
45dph A vs WT Up-Regulation	WP_TGFBETA_SIGNALING_PATHWAY	WP_TGFBETA_SIGNALING_PATHWAY	5/49	131/6729	0.00248638	0.0378452	0.024064	335916/30686/394198/407086/393141	5
45dph A vs WT Up-Regulation	WP_HOSTPATHOGEN_INTERACTION_OF_HUMAN_CORONA_VIRUSES_MAPK_SIGNALING	WP_HOSTPATHOGEN_INTERACTION_OF_HUMAN_CORONA_VIRUSES_MAPK_SIGNALING	3/49	38/6729	0.00255949	0.0378452	0.024064	335916/394198/407086	3
45dph A vs WT Up-Regulation	WP_NEURAL_CREST_CELL_MIGRATION_DURING_DEVELOPMENT	WP_NEURAL_CREST_CELL_MIGRATION_DURING_DEVELOPMENT	3/49	39/6729	0.00275868	0.0378452	0.024064	335916/394198/30175	3
45dph A vs WT Up-Regulation	WP_NCRNAS_INVOLVED_IN_WNT_SIGNALING_IN_HEPATOCELLULAR_CARCINOMA	WP_NCRNAS_INVOLVED_IN_WNT_SIGNALING_IN_HEPATOCELLULAR_CARCINOMA	4/49	84/6729	0.00312357	0.0378452	0.024064	335916/30686/58073/393141	4
45dph A vs WT Up-Regulation	WP_PROLACTIN_SIGNALING_PATHWAY	WP_PROLACTIN_SIGNALING_PATHWAY	4/49	84/6729	0.00312357	0.0378452	0.024064	335916/30686/394198/393141	4
45dph A vs WT Up-Regulation	WP_ESTROGEN_RECEPTOR_PATHWAY	WP_ESTROGEN_RECEPTOR_PATHWAY	2/49	12/6729	0.00327275	0.0378452	0.024064	335916/100332911	2
45dph A vs WT Up-Regulation	WP_ECTODERM_DIFFERENTIATION	WP_ECTODERM_DIFFERENTIATION	5/49	142/6729	0.00352627	0.0378452	0.024064	572469/30686/58073/393141/414272	5
45dph A vs WT Up-Regulation	WP_NEURAL_CREST_CELL_MIGRATION_IN_CANCER	WP_NEURAL_CREST_CELL_MIGRATION_IN_CANCER	3/49	43/6729	0.00365004	0.0378452	0.024064	335916/394198/30175	3
45dph A vs WT Up-Regulation	WP_MAMMARY_GLAND_DEVELOPMENT_PATHWAY_PUBERTY_STAGE_2_OF_4	WP_MAMMARY_GLAND_DEVELOPMENT_PATHWAY_PUBERTY_STAGE_2_OF_4	2/49	14/6729	0.00447069	0.0402492	0.0255926	30686/393141	2
45dph A vs WT Up-Regulation	WP_NEUROINFLAMMATION	WP_NEUROINFLAMMATION	2/49	14/6729	0.00447069	0.0402492	0.0255926	335916/394198	2
45dph A vs WT Up-Regulation	WP_LNCRNA_INVOLVEMENT_IN_CANONICAL_WNT_SIGNALING_AND_COLORECTAL_CANCER	WP_LNCRNA_INVOLVEMENT_IN_CANONICAL_WNT_SIGNALING_AND_COLORECTAL_CANCER	4/49	93/6729	0.00450584	0.0402492	0.0255926	335916/30686/58073/393141	4
45dph A vs WT Up-Regulation	WP_STRUCTURAL_PATHWAY_OF_INTERLEUKIN_1_IL1	WP_STRUCTURAL_PATHWAY_OF_INTERLEUKIN_1_IL1	3/49	47/6729	0.00469915	0.0402492	0.0255926	30686/394198/393141	3
45dph A vs WT Up-Regulation	WP_PATHWAYS_AFFECTED_IN_ADENOID_CYSTIC_CARCINOMA	WP_PATHWAYS_AFFECTED_IN_ADENOID_CYSTIC_CARCINOMA	4/49	97/6729	0.00523468	0.0410953	0.0261306	252851/30686/393141/563456	4
45dph A vs WT Up-Regulation	WP_PHOTODYNAMIC_THERAPYINDUCED_AP1_SURVIVAL_SIGNALING	WP_PHOTODYNAMIC_THERAPYINDUCED_AP1_SURVIVAL_SIGNALING	3/49	49/6729	0.00528526	0.0410953	0.0261306	335916/394198/407086	3
45dph A vs WT Up-Regulation	WP_HEPATITIS_C_AND_HEPATOCELLULAR_CARCINOMA	WP_HEPATITIS_C_AND_HEPATOCELLULAR_CARCINOMA	3/49	50/6729	0.00559409	0.0410953	0.0261306	335916/30686/393141	3
45dph A vs WT Up-Regulation	WP_MAMMARY_GLAND_DEVELOPMENT_PATHWAY_INVOLUTION_STAGE_4_OF_4	WP_MAMMARY_GLAND_DEVELOPMENT_PATHWAY_INVOLUTION_STAGE_4_OF_4	2/49	16/6729	0.00584095	0.0410953	0.0261306	30686/393141	2
45dph A vs WT Up-Regulation	WP_PYRIMIDINE_METABOLISM_AND_RELATED_DISEASES	WP_PYRIMIDINE_METABOLISM_AND_RELATED_DISEASES	2/49	16/6729	0.00584095	0.0410953	0.0261306	266992/368909	2
45dph A vs WT Up-Regulation	WP_MAMMARY_GLAND_DEVELOPMENT_PATHWAY_EMBRYONIC_DEVELOPMENT_STAGE_1_OF_4	WP_MAMMARY_GLAND_DEVELOPMENT_PATHWAY_EMBRYONIC_DEVELOPMENT_STAGE_1_OF_4	2/49	17/6729	0.00658912	0.0447606	0.0284612	30686/393141	2
45dph A vs WT Up-Regulation	WP_SIMPLIFIED_INTERACTION_MAP_BETWEEN_LOXL4_AND_OXIDATIVE_STRESS_PATHWAY	WP_SIMPLIFIED_INTERACTION_MAP_BETWEEN_LOXL4_AND_OXIDATIVE_STRESS_PATHWAY	2/49	18/6729	0.00737848	0.048336	0.0307346	562496/405860	2
45dph A vs WT Up-Regulation	WP_VITAMIN_D_RECEPTOR_PATHWAY	WP_VITAMIN_D_RECEPTOR_PATHWAY	5/49	173/6729	0.0081027	0.048336	0.0307346	30327/30686/407086/393141/323473	5
45dph A vs WT Up-Regulation	WP_MIRNAS_INVOLVED_IN_DNA_DAMAGE_RESPONSE	WP_MIRNAS_INVOLVED_IN_DNA_DAMAGE_RESPONSE	2/49	19/6729	0.00820842	0.048336	0.0307346	30686/393141	2
45dph A vs WT Up-Regulation	WP_REGULATION_OF_APOPTOSIS_BY_PARATHYROID_HORMONERELATED_PROTEIN	WP_REGULATION_OF_APOPTOSIS_BY_PARATHYROID_HORMONERELATED_PROTEIN	2/49	19/6729	0.00820842	0.048336	0.0307346	30686/393141	2
45dph A vs WT Up-Regulation	WP_NETRINUNC5B_SIGNALING_PATHWAY	WP_NETRINUNC5B_SIGNALING_PATHWAY	3/49	58/6729	0.00845596	0.048336	0.0307346	335916/562452/414272	3
45dph A vs WT Up-Regulation	WP_WNT_SIGNALING	WP_WNT_SIGNALING	4/49	113/6729	0.00893636	0.048336	0.0307346	335916/30686/58073/393141	4
45dph A vs WT Up-Regulation	WP_HYPERTROPHY_MODEL	WP_HYPERTROPHY_MODEL	2/49	20/6729	0.00907834	0.048336	0.0307346	403033/798441	2
45dph A vs WT Up-Regulation	WP_TP53_NETWORK	WP_TP53_NETWORK	2/49	20/6729	0.00907834	0.048336	0.0307346	30686/393141	2
45dph M vs WT Up-Regulation	WP_TGFBETA_SIGNALING_PATHWAY	WP_TGFBETA_SIGNALING_PATHWAY	44337	131/6729	4.1036e-05	0.0071813	0.0050971	564873/335916/321756/393141/553465	5
45dph M vs WT Up-Regulation	WP_ARYL_HYDROCARBON_RECEPTOR_PATHWAY	WP_ARYL_HYDROCARBON_RECEPTOR_PATHWAY	44276	45/6729	0.000341737	0.0225614	0.0160135	564873/335916/30288	3
45dph M vs WT Up-Regulation	WP_HEPATITIS_C_AND_HEPATOCELLULAR_CARCINOMA	WP_HEPATITIS_C_AND_HEPATOCELLULAR_CARCINOMA	44276	50/6729	0.000467311	0.0225614	0.0160135	335916/393141/30682	3
45dph M vs WT Up-Regulation	WP_GASTRIN_SIGNALING_PATHWAY	WP_GASTRIN_SIGNALING_PATHWAY	44307	124/6729	0.00051569	0.0225614	0.0160135	335916/562155/393141/30682	4
45dph M vs WT Up-Regulation	WP_MAPK_SIGNALING_PATHWAY	WP_MAPK_SIGNALING_PATHWAY	44337	254/6729	0.000911887	0.031916	0.0226532	564873/335916/570435/393141/406340	5
45dph M vs WT Up-Regulation	WP_BREAST_CANCER_PATHWAY	WP_BREAST_CANCER_PATHWAY	44307	155/6729	0.00119377	0.0344318	0.0244388	335916/570435/393141/30288	4
45dph M vs WT Up-Regulation	WP_MAPK_PATHWAY_IN_CONGENITAL_THYROID_CANCER	WP_MAPK_PATHWAY_IN_CONGENITAL_THYROID_CANCER	44248	18/6729	0.00137727	0.0344318	0.0244388	335916/393141	2
45dph M vs WT Up-Regulation	WP_HYPERTROPHY_MODEL	WP_HYPERTROPHY_MODEL	44248	20/6729	0.00170392	0.0372732	0.0264556	564873/30682	2
45dph M vs WT Up-Regulation	WP_NCRNAS_INVOLVED_IN_WNT_SIGNALING_IN_HEPATOCELLULAR_CARCINOMA	WP_NCRNAS_INVOLVED_IN_WNT_SIGNALING_IN_HEPATOCELLULAR_CARCINOMA	44276	84/6729	0.00212197	0.0412605	0.0292856	335916/562155/393141	3
45dph M vs WT Up-Regulation	WP_EGFR_TYROSINE_KINASE_INHIBITOR_RESISTANCE	WP_EGFR_TYROSINE_KINASE_INHIBITOR_RESISTANCE	44276	88/6729	0.00242428	0.0424013	0.0300954	393141/30682/100535718	3
45dph M vs WT Up-Regulation	WP_IMATINIB_AND_CHRONIC_MYELOID_LEUKEMIA	WP_IMATINIB_AND_CHRONIC_MYELOID_LEUKEMIA	44248	25/6729	0.00266523	0.0424013	0.0300954	393141/572469	2
45dph A vs M Up-Regulation	WP_RETINOBLASTOMA_GENE_IN_CANCER	WP_RETINOBLASTOMA_GENE_IN_CANCER	16/123	89/6729	3.32944e-12	8.12383e-10	7.64019e-10	406715/554509/777733/192333/80973/566409/30678/791146/321452/368390/337598/30740/30222/30430/322129/393796	16
45dph A vs M Up-Regulation	WP_CELL_CYCLE	WP_CELL_CYCLE	15/123	121/6729	3.80123e-09	4.63751e-07	4.36142e-07	406715/554509/777733/286747/192333/80973/566409/30678/791146/402825/337598/100307076/30222/797406/406353	15
45dph A vs M Up-Regulation	WP_G1_TO_S_CELL_CYCLE_CONTROL	WP_G1_TO_S_CELL_CYCLE_CONTROL	11/123	67/6729	2.62553e-08	2.13543e-06	2.0083e-06	406715/554509/777733/286747/192333/80973/566409/30678/791146/337598/30222	11
45dph A vs M Up-Regulation	WP_DNA_REPLICATION	WP_DNA_REPLICATION	8/123	41/6729	5.71889e-07	3.48852e-05	3.28084e-05	406715/554509/286747/192333/566409/30678/402825/337598	8
45dph A vs M Up-Regulation	WP_GASTRIC_CANCER_NETWORK_1	WP_GASTRIC_CANCER_NETWORK_1	5/123	28/6729	0.000131972	0.00644023	0.00605681	573988/337598/192313/100007502/445390	5
45dph A vs M Up-Regulation	WP_REGULATION_OF_SISTER_CHROMATID_SEPARATION_AT_THE_METAPHASEANAPHASE_TRANSITION	WP_REGULATION_OF_SISTER_CHROMATID_SEPARATION_AT_THE_METAPHASEANAPHASE_TRANSITION	4/123	16/6729	0.000163224	0.00663778	0.00624261	767754/100307076/797406/406353	4
45dph A vs M Up-Regulation	WP_DNA_IRDAMAGE_AND_CELLULAR_RESPONSE_VIA_ATR	WP_DNA_IRDAMAGE_AND_CELLULAR_RESPONSE_VIA_ATR	7/123	75/6729	0.000407297	0.0141972	0.013352	393872/406715/565440/80973/449848/30678/322007	7
60dph A vs WT Up-Regulation	WP_CIRCADIAN_RHYTHM_RELATED_GENES	WP_CIRCADIAN_RHYTHM_RELATED_GENES	44300	206/6729	0.000670771	0.0302557	0.0276713	553465/553418/565869/561701	4
60dph A vs WT Up-Regulation	WP_TRANSCRIPTION_FACTOR_REGULATION_IN_ADIPOGENESIS	WP_TRANSCRIPTION_FACTOR_REGULATION_IN_ADIPOGENESIS	44241	23/6729	0.000991989	0.0302557	0.0276713	140817/553418	2
60dph M vs WT Up-Regulation	WP_TRANSCRIPTION_FACTOR_REGULATION_IN_ADIPOGENESIS	WP_TRANSCRIPTION_FACTOR_REGULATION_IN_ADIPOGENESIS	5/125	23/6729	5.25325e-05	0.0150243	0.0135478	140817/553418/572001/799099/559281	5
60dph M vs WT Up-Regulation	WP_FATTY_ACID_BETA_OXIDATION	WP_FATTY_ACID_BETA_OXIDATION	5/125	34/6729	0.000368853	0.0358667	0.032342	445121/30354/449677/101887155/393622	5
60dph M vs WT Up-Regulation	WP_HYPERTROPHY_MODEL	WP_HYPERTROPHY_MODEL	4/125	20/6729	0.000436622	0.0358667	0.032342	548604/555178/30682/564873	4
60dph M vs WT Up-Regulation	WP_ADIPOGENESIS	WP_ADIPOGENESIS	9/125	128/6729	0.000586201	0.0358667	0.032342	140817/553418/572001/555192/799099/559281/100136840/30354/436617	9
60dph M vs WT Up-Regulation	WP_PHOTODYNAMIC_THERAPYINDUCED_HIF1_SURVIVAL_SIGNALING	WP_PHOTODYNAMIC_THERAPYINDUCED_HIF1_SURVIVAL_SIGNALING	5/125	38/6729	0.00062704	0.0358667	0.032342	30682/114401/100136840/58122/58032	5
60dph M vs WT Up-Regulation	WP_PATHWAYS_IN_CLEAR_CELL_RENAL_CELL_CARCINOMA	WP_PATHWAYS_IN_CLEAR_CELL_RENAL_CELL_CARCINOMA	7/125	83/6729	0.000831362	0.0396282	0.035734	556236/30682/563771/446167/100331732/100330617/321664	7
60dph M vs WT Up-Regulation	WP_INSULIN_SIGNALING	WP_INSULIN_SIGNALING	10/125	169/6729	0.00112672	0.0460345	0.0415107	100001260/572001/30296/100002756/324140/565830/446167/559281/100000252/100330617	10
60dph M vs WT Up-Regulation	WP_PPAR_SIGNALING_PATHWAY	WP_PPAR_SIGNALING_PATHWAY	6/125	67/6729	0.00144062	0.0494586	0.0445983	100002756/492647/30354/449677/393622/436617	6
60dph M vs WT Up-Regulation	WP_AMPACTIVATED_PROTEIN_KINASE_AMPK_SIGNALING	WP_AMPACTIVATED_PROTEIN_KINASE_AMPK_SIGNALING	6/125	68/6729	0.00155639	0.0494586	0.0445983	560140/556236/555906/100000252/449677/100330617	6
60dph A vs M Up-Regulation	WP_TRANSSULFURATION_AND_ONE_CARBON_METABOLISM	WP_TRANSSULFURATION_AND_ONE_CARBON_METABOLISM	7/81	34/6729	1.16588e-07	1.55062e-05	1.44815e-05	327512/394021/321928/567547/378847/100034522/30430	7
60dph A vs M Up-Regulation	WP_ONE_CARBON_METABOLISM	WP_ONE_CARBON_METABOLISM	6/81	29/6729	9.60914e-07	6.39007e-05	5.96778e-05	394021/567547/378847/100034522/30430/140622	6
60dph A vs M Up-Regulation	WP_DISORDERS_OF_FOLATE_METABOLISM_AND_TRANSPORT	WP_DISORDERS_OF_FOLATE_METABOLISM_AND_TRANSPORT	3/81	13/6729	0.000440608	0.0175276	0.0163693	567547/378847/140622	3
60dph A vs M Up-Regulation	WP_ONE_CARBON_METABOLISM_AND_RELATED_PATHWAYS	WP_ONE_CARBON_METABOLISM_AND_RELATED_PATHWAYS	5/81	56/6729	0.000527147	0.0175276	0.0163693	394021/567547/378847/403338/337412	5
60dph A vs M Up-Regulation	WP_RETINOBLASTOMA_GENE_IN_CANCER	WP_RETINOBLASTOMA_GENE_IN_CANCER	6/81	89/6729	0.0006622	0.0176145	0.0164504	30733/30430/566409/321452/30440/337598	6
60Mdph M vs WT Up-Regulation	WP_INSULIN_SIGNALING	WP_INSULIN_SIGNALING	28/415	169/6729	1.20907e-06	0.000542871	0.000467082	100001260/559281/100002756/555703/405805/565830/572001/30296/446167/100002190/567524/562032/562720/100009657/245700/324140/406728/378972/558281/100038799/100000252/567895/325488/557109/393159/447836/567969/337670	28
60Mdph M vs WT Up-Regulation	WP_GASTRIN_SIGNALING_PATHWAY	WP_GASTRIN_SIGNALING_PATHWAY	20/415	124/6729	6.13833e-05	0.00966759	0.00831791	559281/30682/30296/562155/562720/114401/100136840/100151416/407985/368329/406728/415099/100006041/30298/100000252/567895/569051/30580/557109/567969	20
60Mdph M vs WT Up-Regulation	WP_MELATONIN_METABOLISM_AND_EFFECTS	WP_MELATONIN_METABOLISM_AND_EFFECTS	11/415	45/6729	6.45941e-05	0.00966759	0.00831791	140633/83774/58107/563926/100003956/406533/777750/797132/114549/554561/567969	11
60Mdph M vs WT Up-Regulation	WP_PANCREATIC_ADENOCARCINOMA_PATHWAY	WP_PANCREATIC_ADENOCARCINOMA_PATHWAY	16/415	91/6729	0.000117551	0.0131951	0.0113529	30682/100004133/799483/562720/114401/353314/30739/403063/58081/100151416/406728/415099/100006041/378972/100000252/557109	16
60Mdph M vs WT Up-Regulation	WP_PI3KAKTMTOR_SIGNALING_PATHWAY_AND_THERAPEUTIC_OPPORTUNITIES	WP_PI3KAKTMTOR_SIGNALING_PATHWAY_AND_THERAPEUTIC_OPPORTUNITIES	9/415	35/6729	0.000198062	0.017786	0.0153029	562289/30296/446167/567524/562032/368329/100332174/100000252/567969	9
60Mdph M vs WT Up-Regulation	WP_HEPATITIS_B_INFECTION	WP_HEPATITIS_B_INFECTION	21/415	147/6729	0.000240792	0.0180193	0.0155036	692289/100004133/562720/30739/565910/403063/58081/100333254/403084/100151416/406728/415099/378972/30298/554561/568315/100000252/567895/557109/791169/406853	21
60Mdph M vs WT Up-Regulation	WP_TRANSCRIPTION_FACTOR_REGULATION_IN_ADIPOGENESIS	WP_TRANSCRIPTION_FACTOR_REGULATION_IN_ADIPOGENESIS	7/415	23/6729	0.00033307	0.0213641	0.0183815	559281/140817/572001/799099/562720/245700/567969	7
60Mdph M vs WT Up-Regulation	WP_CHROMOSOMAL_AND_MICROSATELLITE_INSTABILITY_IN_COLORECTAL_CANCER	WP_CHROMOSOMAL_AND_MICROSATELLITE_INSTABILITY_IN_COLORECTAL_CANCER	13/415	73/6729	0.000445885	0.0250253	0.0215315	692289/100004133/799483/562720/30739/403063/58081/100151416/406728/100006041/378972/565400/557109	13
60Mdph M vs WT Up-Regulation	WP_ANGIOPOIETIN_LIKE_PROTEIN_8_REGULATORY_PATHWAY	WP_ANGIOPOIETIN_LIKE_PROTEIN_8_REGULATORY_PATHWAY	19/415	134/6729	0.00051981	0.0251983	0.0216804	559281/555703/565830/572001/30296/567524/562720/100009657/245700/406728/378972/558281/100038799/100000252/30354/325488/557109/567969/337670	19
60Mdph M vs WT Up-Regulation	WP_ENERGY_METABOLISM	WP_ENERGY_METABOLISM	10/415	48/6729	0.000561209	0.0251983	0.0216804	405891/555812/30296/797132/321277/30754/794081/767802/30580/567969	10
60Mdph M vs WT Up-Regulation	WP_ADIPOGENESIS	WP_ADIPOGENESIS	18/415	128/6729	0.000800536	0.0306961	0.0264107	559281/335901/140817/405805/555192/572001/799099/100136840/280650/100151416/561924/30754/30354/393577/30580/567969/393246/541493	18
60Mdph M vs WT Up-Regulation	WP_CIRCADIAN_RHYTHM_RELATED_GENES	WP_CIRCADIAN_RHYTHM_RELATED_GENES	25/415	206/6729	0.000820386	0.0306961	0.0264107	140633/494487/569109/83774/564009/58107/563926/100003956/494031/30271/565056/553465/406533/563771/797132/100535864/447845/565869/321277/562720/100136840/563090/555432/100005019/393246	25
60Mdph M vs WT Up-Regulation	WP_TGFBETA_SIGNALING_PATHWAY	WP_TGFBETA_SIGNALING_PATHWAY	18/415	131/6729	0.00105502	0.0364386	0.0313515	368323/553465/100007653/562720/280650/30739/563090/436924/403084/100151416/406728/768136/100006041/554561/100151141/100332594/557109/561901	18
60Mdph A vs M Up-Regulation	WP_MRNA_PROCESSING	WP_MRNA_PROCESSING	55/642	121/6729	2.55826e-25	1.15377e-22	1.11486e-22	321974/192331/406824/394058/568043/394172/393480/432372/402896/192318/393292/100145909/402966/436657/324238/321931/406352/321994/550244/445404/393979/378453/447922/321860/557103/192328/393951/796388/394074/406758/321555/368275/326944/436883/445398/324724/321466/100004398/327011/192325/286774/406326/334490/393467/324302/556273/327020/449780/394092/393282/562434/406264/393505/321857/556790	55
60Mdph A vs M Up-Regulation	WP_RETINOBLASTOMA_GENE_IN_CANCER	WP_RETINOBLASTOMA_GENE_IN_CANCER	28/642	89/6729	5.84286e-09	1.31757e-06	1.27313e-06	322129/321726/30740/81540/777733/321452/324475/30678/30590/566409/791146/192323/192302/337598/406715/553405/327060/554509/393796/30733/406813/406435/393141/777730/30440/317740/30430/192320	28
60Mdph A vs M Up-Regulation	WP_G1_TO_S_CELL_CYCLE_CONTROL	WP_G1_TO_S_CELL_CYCLE_CONTROL	23/642	67/6729	2.14028e-08	3.21756e-06	3.10904e-06	777733/30678/30590/566409/791146/192323/337598/406715/553405/327060/554509/406813/393141/777730/286747/334315/30440/192338/431763/799608/338317/192320/322059	23
60Mdph A vs M Up-Regulation	WP_DNA_REPLICATION	WP_DNA_REPLICATION	17/642	41/6729	6.19711e-08	6.98724e-06	6.75158e-06	30678/556456/566409/192323/337598/406715/553405/554509/406435/286747/334315/30440/192338/317740/503748/192320/322059	17
60Mdph A vs M Up-Regulation	WP_PATHOGENIC_ESCHERICHIA_COLI_INFECTION	WP_PATHOGENIC_ESCHERICHIA_COLI_INFECTION	19/642	58/6729	8.37396e-07	7.55331e-05	7.29857e-05	641421/337223/336504/335195/561276/393154/445164/573216/336681/399487/57934/321729/373080/767746/114456/386701/100334953/336610/445098	19
60Mdph A vs M Up-Regulation	WP_CELL_CYCLE	WP_CELL_CYCLE	29/642	121/6729	2.09197e-06	0.000157246	0.000151943	335195/406419/777733/324475/30678/399487/406741/30590/566409/791146/321729/403012/192323/192302/337598/406715/327060/554509/406813/393141/777730/286747/334315/192338/336998/402991/431763/799608/336610	29
60Mdph A vs M Up-Regulation	WP_PYRIMIDINE_METABOLISM	WP_PYRIMIDINE_METABOLISM	21/642	77/6729	6.29408e-06	0.000405518	0.000391842	406383/30740/81540/266992/402856/556456/553405/393774/393538/30733/393143/336518/324088/30440/317740/550263/449992/567734/192320/541428/322059	21
60Mdph A vs M Up-Regulation	WP_BASE_EXCISION_REPAIR	WP_BASE_EXCISION_REPAIR	12/642	30/6729	8.83832e-06	0.000498261	0.000481456	406730/560788/553789/554204/30678/556456/553405/556995/393774/569462/386707/192320	12
60Mdph A vs M Up-Regulation	WP_DNA_IRDAMAGE_AND_CELLULAR_RESPONSE_VIA_ATR	WP_DNA_IRDAMAGE_AND_CELLULAR_RESPONSE_VIA_ATR	20/642	75/6729	1.50741e-05	0.00075538	0.000729904	560788/557086/558534/554204/449848/30678/565440/30590/567476/406845/406715/406637/322007/192338/336998/393872/100329327/386707/394241/406783	20
60Mdph A vs M Up-Regulation	WP_PARKINUBIQUITIN_PROTEASOMAL_SYSTEM_PATHWAY	WP_PARKINUBIQUITIN_PROTEASOMAL_SYSTEM_PATHWAY	19/642	70/6729	1.86821e-05	0.000842561	0.000814145	798846/378848/565232/641421/335865/337223/393154/406335/573376/503934/445164/573216/336681/373080/767746/403085/373085/386701/321943	19
60Mdph A vs M Up-Regulation	WP_TUMOR_SUPPRESSOR_ACTIVITY_OF_SMARCB1	WP_TUMOR_SUPPRESSOR_ACTIVITY_OF_SMARCB1	11/642	31/6729	7.79423e-05	0.00319563	0.00308786	403020/192313/353295/321726/322248/777733/567476/777730/323115/568161/799716	11
60Mdph A vs M Up-Regulation	WP_DNA_MISMATCH_REPAIR	WP_DNA_MISMATCH_REPAIR	9/642	23/6729	0.000148239	0.00557133	0.00538343	30678/556456/406845/553405/556995/393774/406435/503748/192320	9
60Mdph A vs M Up-Regulation	WP_GLYCOSYLATION_AND_RELATED_CONGENITAL_DEFECTS	WP_GLYCOSYLATION_AND_RELATED_CONGENITAL_DEFECTS	9/642	25/6729	0.000311176	0.0107954	0.0104313	567913/368229/415220/327601/393598/334161/403068/799960/569494	9
60Mdph A vs M Up-Regulation	WP_PHOTODYNAMIC_THERAPYINDUCED_UNFOLDED_PROTEIN_RESPONSE	WP_PHOTODYNAMIC_THERAPYINDUCED_UNFOLDED_PROTEIN_RESPONSE	10/642	31/6729	0.000403578	0.013001	0.0125625	378848/386590/394138/325317/386709/322544/322160/574005/558071/323424	10
60Mdph A vs M Up-Regulation	WP_THE_EFFECT_OF_PROGERIN_ON_THE_INVOLVED_GENES_IN_HUTCHINSONGILFORD_PROGERIA_SYNDROME	WP_THE_EFFECT_OF_PROGERIN_ON_THE_INVOLVED_GENES_IN_HUTCHINSONGILFORD_PROGERIA_SYNDROME	9/642	26/6729	0.000436156	0.0131138	0.0126715	322129/321726/563396/777733/751689/30590/192302/326078/560622	9
60Mdph A vs M Up-Regulation	WP_DNA_DAMAGE_RESPONSE	WP_DNA_DAMAGE_RESPONSE	16/642	70/6729	0.000716567	0.0201982	0.019517	558534/335195/777733/399487/30590/406715/406637/393141/777730/336998/402991/431763/799608/65234/393872/394241	16
60Mdph A vs M Up-Regulation	WP_DNA_IRDOUBLE_STRAND_BREAKS_DSBS_AND_CELLULAR_RESPONSE_VIA_ATM	WP_DNA_IRDOUBLE_STRAND_BREAKS_DSBS_AND_CELLULAR_RESPONSE_VIA_ATM	13/642	52/6729	0.000915112	0.0229723	0.0221975	560788/192313/557086/324475/30678/567001/30590/406637/336998/65234/394241/572540/406783	13
60Mdph A vs M Up-Regulation	WP_GASTRIC_CANCER_NETWORK_2	WP_GASTRIC_CANCER_NETWORK_2	10/642	34/6729	0.000916855	0.0229723	0.0221975	30196/550440/30590/368910/406435/393141/405823/402823/554366/768152	10
60Mdph A vs M Up-Regulation	WP_MIRNA_REGULATION_OF_DNA_DAMAGE_RESPONSE	WP_MIRNA_REGULATION_OF_DNA_DAMAGE_RESPONSE	16/642	73/6729	0.00116201	0.0275824	0.0266521	558534/335195/777733/399487/30590/406715/406637/393141/777730/336998/402991/431763/799608/65234/393872/394241	16
60Mdph A vs M Up-Regulation	WP_DNA_REPAIR_PATHWAYS_FULL_NETWORK	WP_DNA_REPAIR_PATHWAYS_FULL_NETWORK	22/642	117/6729	0.0013843	0.0312161	0.0301633	406730/560788/553789/554204/449848/30678/565458/556456/406845/553405/406637/556995/393774/406435/569462/322007/503748/386707/100001169/415242/192320/394241	22
60Mdph A vs M Up-Regulation	WP_NUCLEOTIDE_METABOLISM	WP_NUCLEOTIDE_METABOLISM	7/642	20/6729	0.00178133	0.0382563	0.036966	394009/338306/30740/554204/556456/30733/317740	7
20dph A vs WT Down-Regulation	WP_MRNA_PROCESSING	WP_MRNA_PROCESSING	64/1202	121/6729	1.38522e-18	7.05077e-16	6.2262e-16	321974/321994/393292/394074/368275/432372/393480/192318/436657/406824/321931/321466/192331/100004398/324554/327011/568043/321220/100145909/393951/192328/394092/791187/326944/321555/403072/321940/447922/446168/324724/324238/402966/406758/394018/445404/334490/553347/324121/393505/565621/556790/326716/406735/393979/436751/336645/562801/492511/550244/405835/406326/406264/402896/445398/796388/556273/5…	64
20dph A vs WT Down-Regulation	WP_DNA_REPLICATION	WP_DNA_REPLICATION	26/1202	41/6729	1.12648e-10	2.86689e-08	2.53161e-08	192338/286747/566409/30678/192323/337598/556456/334315/406479/553405/406435/327491/192333/554509/322059/317740/692256/796456/799015/192320/406462/30440/402825/406715/553396/65226	26
20dph A vs WT Down-Regulation	WP_CHOLESTEROL_BIOSYNTHESIS_PATHWAY	WP_CHOLESTEROL_BIOSYNTHESIS_PATHWAY	14/1202	15/6729	3.96226e-10	6.72264e-08	5.93644e-08	394060/406662/414331/552997/799528/378446/559054/447891/795400/571911/492781/550369/553513/492477	14
20dph A vs WT Down-Regulation	WP_RETINOBLASTOMA_GENE_IN_CANCER	WP_RETINOBLASTOMA_GENE_IN_CANCER	41/1202	89/6729	6.47394e-10	8.23808e-08	7.27466e-08	30590/566409/321726/30678/192323/337598/192302/322129/30430/30740/403077/553405/406435/260437/327491/777733/81540/415165/321452/791146/192333/777730/554509/317740/692256/406813/100151416/552973/100002318/327060/192320/393796/30440/323733/568846/393162/406715/324475/65226/30222/562283	41
20dph A vs WT Down-Regulation	WP_CHOLESTEROL_METABOLISM_INCLUDES_BOTH_BLOCH_AND_KANDUTSCHRUSSELL_PATHWAYS	WP_CHOLESTEROL_METABOLISM_INCLUDES_BOTH_BLOCH_AND_KANDUTSCHRUSSELL_PATHWAYS	25/1202	47/6729	4.14567e-08	4.22029e-06	3.72674e-06	394060/406662/414331/494102/552997/799528/378446/559001/559054/447891/795400/571911/768185/492781/436600/559656/550369/336798/100037309/494054/553513/100136868/100150288/492477/564424	25
20dph A vs WT Down-Regulation	WP_PYRIMIDINE_METABOLISM	WP_PYRIMIDINE_METABOLISM	34/1202	77/6729	7.00054e-08	5.16238e-06	4.55865e-06	393143/402856/393538/266992/327078/406383/556456/325603/30740/436749/553405/553733/393774/503707/81540/445170/393201/324088/322059/317740/692256/553347/550263/796456/336518/192320/322660/30440/572258/334669/562329/327590/100005763/562399	34
20dph A vs WT Down-Regulation	WP_G1_TO_S_CELL_CYCLE_CONTROL	WP_G1_TO_S_CELL_CYCLE_CONTROL	31/1202	67/6729	7.09954e-08	5.16238e-06	4.55865e-06	192338/30590/286747/566409/30678/192323/337598/334315/406479/553405/327491/777733/415165/791146/192333/777730/338317/554509/322059/406813/100151416/327060/403064/192320/406462/30440/568846/406715/450080/65226/30222	31
20dph A vs WT Down-Regulation	WP_TRANSSULFURATION_AND_ONE_CARBON_METABOLISM	WP_TRANSSULFURATION_AND_ONE_CARBON_METABOLISM	20/1202	34/6729	1.02804e-07	6.13433e-06	5.41694e-06	323329/321084/317744/394021/321928/30430/798918/327512/260441/450084/100034522/322055/81540/567547/100144628/100004977/378847/550524/450000/30659	20
20dph A vs WT Down-Regulation	WP_STEROL_REGULATORY_ELEMENTBINDING_PROTEINS_SREBP_SIGNALLING	WP_STEROL_REGULATORY_ELEMENTBINDING_PROTEINS_SREBP_SIGNALLING	31/1202	68/6729	1.08466e-07	6.13433e-06	5.41694e-06	394060/414331/798071/552997/373868/799528/553407/559001/559054/795400/571911/266638/387529/492781/558292/100037309/553513/571870/436922/406440/83915/445076/100001198/554177/557037/555906/558071/559403/334633/327268/30664	31
20dph A vs WT Down-Regulation	WP_TUMOR_SUPPRESSOR_ACTIVITY_OF_SMARCB1	WP_TUMOR_SUPPRESSOR_ACTIVITY_OF_SMARCB1	17/1202	31/6729	3.64169e-06	0.000185362	0.000163685	192313/353295/321726/323115/777733/322248/562140/768133/403020/777730/799716/100331798/567476/406269/550463/474324/352930	17
20dph A vs WT Down-Regulation	WP_DNA_IRDAMAGE_AND_CELLULAR_RESPONSE_VIA_ATR	WP_DNA_IRDAMAGE_AND_CELLULAR_RESPONSE_VIA_ATR	30/1202	75/6729	5.08531e-06	0.000217341	0.000191924	192338/393707/30590/560788/30678/406845/558534/565440/567770/327491/386707/554204/449848/394048/406637/322007/394241/558923/567476/403064/569805/692125/394065/324964/393162/406783/406715/65226/562283/406778	30
20dph A vs WT Down-Regulation	WP_DNA_MISMATCH_REPAIR	WP_DNA_MISMATCH_REPAIR	14/1202	23/6729	5.12396e-06	0.000217341	0.000191924	556995/30678/556456/406845/553405/406435/260437/393774/327491/692256/796456/192320/65226/406778	14
20dph A vs WT Down-Regulation	WP_CELL_CYCLE	WP_CELL_CYCLE	42/1202	121/6729	5.78775e-06	0.000226613	0.000200111	192338/30590/286747/566409/336610/30678/192323/337598/192302/335195/334315/321729/406479/399487/406419/567770/777733/415165/406741/403012/791146/192333/777730/554509/795522/494046/406813/100151416/30654/100307076/327060/799015/403064/406462/568846/323055/393162/402825/406715/324475/30222/562283	42
20dph A vs WT Down-Regulation	WP_BASE_EXCISION_REPAIR	WP_BASE_EXCISION_REPAIR	16/1202	30/6729	1.14083e-05	0.000414775	0.000366268	556995/560788/30678/553789/556456/553405/393774/386707/554204/692256/406730/796456/100007906/569462/192320/563276	16
20dph A vs WT Down-Regulation	WP_ONE_CARBON_METABOLISM	WP_ONE_CARBON_METABOLISM	15/1202	29/6729	3.47855e-05	0.00118039	0.00104234	140622/317744/394021/30430/58141/260441/100034522/81540/567547/100144628/100004977/378847/393247/450000/560667	15
20dph A vs WT Down-Regulation	WP_DNA_REPAIR_PATHWAYS_FULL_NETWORK	WP_DNA_REPAIR_PATHWAYS_FULL_NETWORK	38/1202	117/6729	8.50573e-05	0.00270588	0.00238944	556995/560788/30678/553789/556456/406845/553405/541386/406435/260437/393774/567770/327491/386707/554204/449848/394048/406637/322007/394241/692256/406730/558923/796456/100007906/403064/569462/192320/415242/692125/563276/393162/447857/450080/65226/100004133/562283/406778	38
20dph A vs WT Down-Regulation	WP_PHOTODYNAMIC_THERAPYINDUCED_UNFOLDED_PROTEIN_RESPONSE	WP_PHOTODYNAMIC_THERAPYINDUCED_UNFOLDED_PROTEIN_RESPONSE	15/1202	31/6729	9.42281e-05	0.0028213	0.00249136	394138/386709/322160/322544/378848/386590/108179007/323424/140614/574005/563542/394164/558071/568332/325317	15
20dph A vs WT Down-Regulation	WP_CILIARY_LANDSCAPE	WP_CILIARY_LANDSCAPE	59/1202	211/6729	0.000156493	0.00442527	0.00390775	192338/286747/393934/406852/566409/192323/393480/406297/550234/337598/571897/192302/571688/322206/406845/100002928/393698/140618/568298/406632/559656/321744/494033/386640/777733/561194/393794/336492/450057/393712/393893/192333/192332/406770/555349/568029/445255/767759/767729/30265/321898/327060/327330/192322/550524/325735/406269/561411/393992/448949/402896/555610/321585/550247/553396/497568/32688…	59
20dph A vs WT Down-Regulation	WP_FLUOROPYRIMIDINE_ACTIVITY	WP_FLUOROPYRIMIDINE_ACTIVITY	15/1202	33/6729	0.000227487	0.00584265	0.00515936	393143/30590/794188/406746/553789/368620/30740/572027/503707/81540/567547/323301/322660/327590/100005763	15
20dph A vs WT Down-Regulation	WP_PATHOGENIC_ESCHERICHIA_COLI_INFECTION	WP_PATHOGENIC_ESCHERICHIA_COLI_INFECTION	22/1202	58/6729	0.000229574	0.00584265	0.00515936	337223/336504/57934/336610/767714/335195/641421/321729/399482/399487/563056/393154/394243/114456/327068/114424/415204/30265/317747/556104/561276/100329779	22
20dph A vs WT Down-Regulation	WP_PURINE_METABOLISM_AND_RELATED_DISORDERS	WP_PURINE_METABOLISM_AND_RELATED_DISORDERS	12/1202	24/6729	0.000324722	0.00787065	0.00695019	323329/791647/140622/338306/406259/58141/572027/570437/557834/560827/321193/560486	12
20dph A vs WT Down-Regulation	WP_DNA_IRDOUBLE_STRAND_BREAKS_DSBS_AND_CELLULAR_RESPONSE_VIA_ATM	WP_DNA_IRDOUBLE_STRAND_BREAKS_DSBS_AND_CELLULAR_RESPONSE_VIA_ATM	20/1202	52/6729	0.000353165	0.00817096	0.00721539	192313/30590/560788/30678/567770/394048/406637/394241/567001/403064/324125/569805/561411/566604/393162/406783/324475/572540/562283/406778	20
20dph A vs WT Down-Regulation	WP_ONE_CARBON_METABOLISM_AND_RELATED_PATHWAYS	WP_ONE_CARBON_METABOLISM_AND_RELATED_PATHWAYS	21/1202	56/6729	0.00038033	0.00841688	0.00743254	323329/563589/394021/492476/798918/450084/450016/322055/81540/266987/567547/100144628/572492/378847/403338/550524/394103/552981/393714/570720/565971	21
20dph A vs WT Down-Regulation	WP_PARKINUBIQUITIN_PROTEASOMAL_SYSTEM_PATHWAY	WP_PARKINUBIQUITIN_PROTEASOMAL_SYSTEM_PATHWAY	24/1202	70/6729	0.000698598	0.0148161	0.0130834	337223/565232/573376/378848/335865/641421/373085/393154/503934/403085/406335/321943/30671/57933/564991/321898/327330/798846/321947/415162/321585/393261/393518/326884	24
20dph A vs WT Down-Regulation	WP_THE_EFFECT_OF_PROGERIN_ON_THE_INVOLVED_GENES_IN_HUTCHINSONGILFORD_PROGERIA_SYNDROME	WP_THE_EFFECT_OF_PROGERIN_ON_THE_INVOLVED_GENES_IN_HUTCHINSONGILFORD_PROGERIA_SYNDROME	12/1202	26/6729	0.000816227	0.0166184	0.0146749	30590/321726/563396/751689/326078/192302/322129/777733/100331798/406269/30701/560622	12
20dph A vs WT Down-Regulation	WP_GASTRIC_CANCER_NETWORK_2	WP_GASTRIC_CANCER_NETWORK_2	14/1202	34/6729	0.00123201	0.0241189	0.0212983	30590/402823/550440/30196/541368/406435/553494/30265/405823/323733/445481/393413/368910/554366	14
20dph A vs WT Down-Regulation	WP_PROTEOGLYCAN_BIOSYNTHESIS	WP_PROTEOGLYCAN_BIOSYNTHESIS	9/1202	18/6729	0.00185757	0.0350186	0.0309232	493783/80939/445022/192334/324407/557046/664769/641570/404732	9
20dph A vs WT Down-Regulation	WP_METHIONINE_METABOLISM_LEADING_TO_SULPHUR_AMINO_ACIDS_AND_RELATED_DISORDERS	WP_METHIONINE_METABOLISM_LEADING_TO_SULPHUR_AMINO_ACIDS_AND_RELATED_DISORDERS	7/1202	12/6729	0.00195582	0.035554	0.031396	368220/492476/322055/378847/403338/550524/393714	7
20dph A vs WT Down-Regulation	WP_LNCRNA_INVOLVEMENT_IN_CANONICAL_WNT_SIGNALING_AND_COLORECTAL_CANCER	WP_LNCRNA_INVOLVEMENT_IN_CANONICAL_WNT_SIGNALING_AND_COLORECTAL_CANCER	28/1202	93/6729	0.00256136	0.0437149	0.0386025	317679/373868/570510/140618/30366/768133/556379/117510/334490/100148840/192307/30265/30654/30127/30283/569420/60632/678649/406264/30412/30701/568214/30502/58080/30171/30222/566326/30105	28
20dph A vs WT Down-Regulation	WP_WNT_SIGNALING_PATHWAY_AND_PLURIPOTENCY	WP_WNT_SIGNALING_PATHWAY_AND_PLURIPOTENCY	31/1202	106/6729	0.00257652	0.0437149	0.0386025	30590/100005981/565677/406582/556726/387529/327263/30366/449548/117507/406685/373878/100148840/30265/30654/30127/30283/83915/334571/569420/60632/678649/323197/30412/30701/100149273/58080/100150844/30171/30222/30105	31
20dph A vs WT Down-Regulation	WP_NEPHROTIC_SYNDROME	WP_NEPHROTIC_SYNDROME	16/1202	44/6729	0.00267107	0.0438572	0.0387282	323561/100331874/335269/368235/436624/555285/322221/192340/368229/402948/334380/791146/406770/561431/494040/569823	16
20dph M vs WT Down-Regulation	WP_CHOLESTEROL_BIOSYNTHESIS_PATHWAY	WP_CHOLESTEROL_BIOSYNTHESIS_PATHWAY	10/337	15/6729	2.09169e-10	8.45042e-08	7.13376e-08	394060/406662/553513/571911/552997/414331/447891/378446/799528/492477	10
20dph M vs WT Down-Regulation	WP_DNA_REPLICATION	WP_DNA_REPLICATION	15/337	41/6729	4.44504e-10	8.97898e-08	7.57996e-08	553405/192338/286747/337598/566409/192333/192323/556456/406435/553396/334315/796456/406479/30678/554509	15
20dph M vs WT Down-Regulation	WP_RETINOBLASTOMA_GENE_IN_CANCER	WP_RETINOBLASTOMA_GENE_IN_CANCER	20/337	89/6729	9.4085e-09	1.26701e-06	1.0696e-06	553405/100151416/337598/260437/777730/566409/30430/192333/192323/30590/30222/406435/30686/30733/777733/558841/321726/30678/30740/554509	20
20dph M vs WT Down-Regulation	WP_G1_TO_S_CELL_CYCLE_CONTROL	WP_G1_TO_S_CELL_CYCLE_CONTROL	17/337	67/6729	1.79036e-08	1.80827e-06	1.52652e-06	553405/192338/286747/100151416/337598/777730/566409/192333/192323/30590/30222/30686/334315/777733/406479/30678/554509	17
20dph M vs WT Down-Regulation	WP_TRANSSULFURATION_AND_ONE_CARBON_METABOLISM	WP_TRANSSULFURATION_AND_ONE_CARBON_METABOLISM	12/337	34/6729	4.14572e-08	3.34974e-06	2.82782e-06	321084/450084/327512/30430/260441/323329/567547/334195/553189/321928/317744/550524	12
20dph M vs WT Down-Regulation	WP_FLUOROPYRIMIDINE_ACTIVITY	WP_FLUOROPYRIMIDINE_ACTIVITY	10/337	33/6729	2.86379e-06	0.000192829	0.000162784	393143/406746/30590/553789/794188/30733/567547/572027/503707/30740	10
20dph M vs WT Down-Regulation	WP_ONE_CARBON_METABOLISM	WP_ONE_CARBON_METABOLISM	9/337	29/6729	7.31878e-06	0.000422398	0.000356584	30430/58141/260441/140622/567547/334195/553189/393247/317744	9
20dph M vs WT Down-Regulation	WP_DNA_MISMATCH_REPAIR	WP_DNA_MISMATCH_REPAIR	8/337	23/6729	9.21509e-06	0.000465362	0.000392854	553405/260437/556995/556456/406435/406845/796456/30678	8
20dph M vs WT Down-Regulation	WP_CHOLESTEROL_METABOLISM_INCLUDES_BOTH_BLOCH_AND_KANDUTSCHRUSSELL_PATHWAYS	WP_CHOLESTEROL_METABOLISM_INCLUDES_BOTH_BLOCH_AND_KANDUTSCHRUSSELL_PATHWAYS	11/337	47/6729	1.44779e-05	0.000649897	0.000548636	394060/494102/406662/553513/571911/552997/414331/447891/378446/799528/492477	11
20dph M vs WT Down-Regulation	WP_CELL_CYCLE	WP_CELL_CYCLE	17/337	121/6729	9.82511e-05	0.00396934	0.00335088	192338/286747/100151416/337598/777730/566409/567770/192333/192323/30590/30222/30686/334315/777733/406479/30678/554509	17
20dph M vs WT Down-Regulation	WP_PURINE_METABOLISM_AND_RELATED_DISORDERS	WP_PURINE_METABOLISM_AND_RELATED_DISORDERS	7/337	24/6729	0.000122615	0.00450331	0.00380165	791647/58141/338306/323329/140622/570437/572027	7
20dph M vs WT Down-Regulation	WP_METHIONINE_METABOLISM_LEADING_TO_SULPHUR_AMINO_ACIDS_AND_RELATED_DISORDERS	WP_METHIONINE_METABOLISM_LEADING_TO_SULPHUR_AMINO_ACIDS_AND_RELATED_DISORDERS	5/337	12/6729	0.000180937	0.00609155	0.00514242	368220/492476/334195/403338/550524	5
20dph M vs WT Down-Regulation	WP_BLADDER_CANCER	WP_BLADDER_CANCER	9/337	43/6729	0.000221141	0.00687239	0.0058016	100536594/100151416/777730/30590/30222/30686/777733/561901/556756	9
20dph M vs WT Down-Regulation	WP_INTEGRATED_CANCER_PATHWAY	WP_INTEGRATED_CANCER_PATHWAY	9/337	44/6729	0.000265957	0.00767475	0.00647894	100151416/260437/777730/567770/30590/30686/406845/777733/406637	9
20dph M vs WT Down-Regulation	WP_BASE_EXCISION_REPAIR	WP_BASE_EXCISION_REPAIR	7/337	30/6729	0.000556058	0.0149765	0.012643	553405/556995/560788/556456/553789/796456/30678	7
20dph M vs WT Down-Regulation	WP_TUMOR_SUPPRESSOR_ACTIVITY_OF_SMARCB1	WP_TUMOR_SUPPRESSOR_ACTIVITY_OF_SMARCB1	7/337	31/6729	0.000687851	0.0173682	0.0146621	768133/777730/352930/353295/777733/192313/321726	7
20dph M vs WT Down-Regulation	WP_MTHFR_DEFICIENCY	WP_MTHFR_DEFICIENCY	6/337	25/6729	0.00118789	0.0277476	0.0234242	561372/30430/567547/767796/553189/317744	6
20dph M vs WT Down-Regulation	WP_GASTRIC_CANCER_NETWORK_2	WP_GASTRIC_CANCER_NETWORK_2	7/337	34/6729	0.00123628	0.0277476	0.0234242	541368/30196/30590/406435/30686/402823/445481	7
20dph M vs WT Down-Regulation	WP_SMALL_CELL_LUNG_CANCER	WP_SMALL_CELL_LUNG_CANCER	13/337	100/6729	0.00135138	0.0287347	0.0242575	554268/323561/100331874/286831/569971/559020/100151416/777730/30590/30222/30686/777733/561737	13
20dph M vs WT Down-Regulation	WP_ONE_CARBON_METABOLISM_AND_RELATED_PATHWAYS	WP_ONE_CARBON_METABOLISM_AND_RELATED_PATHWAYS	9/337	56/6729	0.0016729	0.0337925	0.0285273	450084/492476/323329/619269/567547/334195/553189/403338/550524	9
20dph M vs WT Down-Regulation	WP_BREAST_CANCER_PATHWAY	WP_BREAST_CANCER_PATHWAY	17/337	155/6729	0.00182933	0.0349097	0.0294704	570435/100151416/777730/567770/560788/30283/30590/30222/30686/30366/777733/30127/569420/406637/30701/556379/561737	17
20dph M vs WT Down-Regulation	WP_APOPTOSISRELATED_NETWORK_DUE_TO_ALTERED_NOTCH3_IN_OVARIAN_CANCER	WP_APOPTOSISRELATED_NETWORK_DUE_TO_ALTERED_NOTCH3_IN_OVARIAN_CANCER	9/337	57/6729	0.00190102	0.0349097	0.0294704	493607/100151416/245950/266749/568780/30314/568689/553328/561901	9
20dph M vs WT Down-Regulation	WP_LNCRNA_INVOLVEMENT_IN_CANONICAL_WNT_SIGNALING_AND_COLORECTAL_CANCER	WP_LNCRNA_INVOLVEMENT_IN_CANONICAL_WNT_SIGNALING_AND_COLORECTAL_CANCER	12/337	93/6729	0.00218572	0.0383927	0.0324107	768133/570510/30283/317679/30222/30686/30366/30127/569420/30701/140618/556379	12
20dph M vs WT Down-Regulation	WP_VITAMIN_D_RECEPTOR_PATHWAY	WP_VITAMIN_D_RECEPTOR_PATHWAY	18/337	173/6729	0.00245562	0.0413363	0.0348957	567969/321502/100151416/541368/140634/368352/30222/30686/445051/562155/436926/402795/445211/503761/560956/445481/550524/337795	18
20dph M vs WT Down-Regulation	WP_NCRNAS_INVOLVED_IN_WNT_SIGNALING_IN_HEPATOCELLULAR_CARCINOMA	WP_NCRNAS_INVOLVED_IN_WNT_SIGNALING_IN_HEPATOCELLULAR_CARCINOMA	11/337	84/6729	0.0029371	0.0445694	0.037625	768133/570510/30283/30222/30686/30366/562155/30127/569420/30701/556379	11
20dph M vs WT Down-Regulation	WP_DISORDERS_OF_FOLATE_METABOLISM_AND_TRANSPORT	WP_DISORDERS_OF_FOLATE_METABOLISM_AND_TRANSPORT	4/337	13/6729	0.0030812	0.0445694	0.037625	58141/260441/140622/567547	4
20dph M vs WT Down-Regulation	WP_NO_METABOLISM_IN_CYSTIC_FIBROSIS	WP_NO_METABOLISM_IN_CYSTIC_FIBROSIS	4/337	13/6729	0.0030812	0.0445694	0.037625	368664/550348/558841/321974	4
20dph M vs WT Down-Regulation	WP_HEPATITIS_C_AND_HEPATOCELLULAR_CARCINOMA	WP_HEPATITIS_C_AND_HEPATOCELLULAR_CARCINOMA	8/337	50/6729	0.00308897	0.0445694	0.037625	559020/100536594/100151416/30590/30222/30686/30733/30701	8
20dph A vs M Down-Regulation	WP_CHOLESTEROL_BIOSYNTHESIS_PATHWAY	WP_CHOLESTEROL_BIOSYNTHESIS_PATHWAY	9/474	15/6729	1.35419e-07	5.93135e-05	5.64484e-05	394060/406662/414331/795400/799528/559054/378446/552997/447891	9
20dph A vs M Down-Regulation	WP_CHOLESTEROL_METABOLISM_INCLUDES_BOTH_BLOCH_AND_KANDUTSCHRUSSELL_PATHWAYS	WP_CHOLESTEROL_METABOLISM_INCLUDES_BOTH_BLOCH_AND_KANDUTSCHRUSSELL_PATHWAYS	15/474	47/6729	3.84318e-07	8.41657e-05	8.01e-05	394060/559001/406662/414331/795400/799528/559054/378446/559656/494102/768185/552997/100037309/447891/436600	15
20dph A vs M Down-Regulation	WP_STEROL_REGULATORY_ELEMENTBINDING_PROTEINS_SREBP_SIGNALLING	WP_STEROL_REGULATORY_ELEMENTBINDING_PROTEINS_SREBP_SIGNALLING	18/474	68/6729	6.19054e-07	9.03819e-05	8.6016e-05	394060/559001/373868/414331/553407/798071/795400/799528/559054/555906/266638/334189/445076/100332911/552997/100037309/387529/100001198	18
20dph A vs M Down-Regulation	WP_SREBF_AND_MIR33_IN_CHOLESTEROL_AND_LIPID_HOMEOSTASIS	WP_SREBF_AND_MIR33_IN_CHOLESTEROL_AND_LIPID_HOMEOSTASIS	7/474	17/6729	8.60006e-05	0.00806203	0.00767259	394060/559001/553418/559054/100037309/387529/100001198	7
20dph A vs M Down-Regulation	WP_MRNA_PROCESSING	WP_MRNA_PROCESSING	21/474	121/6729	9.20323e-05	0.00806203	0.00767259	321974/321994/393292/436657/192318/406824/568043/321860/100145909/393480/321931/553347/192331/394074/326716/791187/432372/368275/324554/565621/321466	21
20dph A vs M Down-Regulation	WP_NEPHROTIC_SYNDROME	WP_NEPHROTIC_SYNDROME	11/474	44/6729	0.000171519	0.0125209	0.011916	555285/195815/335269/368235/322221/192340/436624/368229/334380/402948/406770	11
20dph A vs M Down-Regulation	WP_THE_EFFECT_OF_PROGERIN_ON_THE_INVOLVED_GENES_IN_HUTCHINSONGILFORD_PROGERIA_SYNDROME	WP_THE_EFFECT_OF_PROGERIN_ON_THE_INVOLVED_GENES_IN_HUTCHINSONGILFORD_PROGERIA_SYNDROME	8/474	26/6729	0.000287307	0.0175847	0.0167353	326078/321726/322129/563396/751689/100331798/192302/30590	8
20dph A vs M Down-Regulation	WP_PROSTAGLANDIN_SYNTHESIS_AND_REGULATION	WP_PROSTAGLANDIN_SYNTHESIS_AND_REGULATION	11/474	47/6729	0.000321183	0.0175847	0.0167353	406276/553418/334724/336492/334098/415138/555906/368620/373866/337132/325557	11
20dph A vs M Down-Regulation	WP_UREA_CYCLE_AND_METABOLISM_OF_AMINO_GROUPS	WP_UREA_CYCLE_AND_METABOLISM_OF_AMINO_GROUPS	7/474	21/6729	0.000401262	0.0195281	0.0185848	114426/394009/564694/572518/394103/322614/393423	7
20dph A vs M Down-Regulation	WP_VEGFAVEGFR2_SIGNALING_PATHWAY	WP_VEGFAVEGFR2_SIGNALING_PATHWAY	51/474	453/6729	0.000453222	0.0198511	0.0188922	323453/336770/322160/557962/447869/564632/327133/323922/560091/334724/100333254/415241/321714/565155/692064/406673/554232/563181/572435/503946/57934/563208/557258/405772/406762/321107/406361/493606/567039/560281/323597/407633/30654/791187/100149273/30081/556104/492487/368275/406289/493617/323579/192302/556726/100001198/406349/101882903/562473/566459/30187/570531	51
20dph A vs M Down-Regulation	WP_PATHOGENIC_ESCHERICHIA_COLI_INFECTION	WP_PATHOGENIC_ESCHERICHIA_COLI_INFECTION	12/474	58/6729	0.00058478	0.0232849	0.0221601	336504/337223/352912/335195/336610/57934/321729/393154/556104/114456/415204/335474	12
45dph A vs WT Down-Regulation	WP_MICROGLIA_PATHOGEN_PHAGOCYTOSIS_PATHWAY	WP_MICROGLIA_PATHOGEN_PHAGOCYTOSIS_PATHWAY	6/100	34/6729	8.89666e-06	0.00206403	0.00182616	100000252/449803/100101464/101882585/415151/405769	6
45dph A vs WT Down-Regulation	WP_THE_HUMAN_IMMUNE_RESPONSE_TO_TUBERCULOSIS	WP_THE_HUMAN_IMMUNE_RESPONSE_TO_TUBERCULOSIS	5/100	24/6729	2.22686e-05	0.00258315	0.00228546	572297/337663/30768/565200/641567	5
45dph A vs WT Down-Regulation	WP_EPO_RECEPTOR_SIGNALING	WP_EPO_RECEPTOR_SIGNALING	5/100	28/6729	4.91188e-05	0.00379852	0.00336076	751109/572001/393285/30768/559281	5
45dph A vs WT Down-Regulation	WP_LEPTIN_INSULIN_OVERLAP	WP_LEPTIN_INSULIN_OVERLAP	4/100	19/6729	0.000149958	0.00869758	0.00769523	572001/100000252/393285/559281	4
45dph A vs WT Down-Regulation	WP_INSULIN_SIGNALING	WP_INSULIN_SIGNALING	10/100	169/6729	0.000188484	0.00874568	0.00773778	100001260/324140/572001/100000252/393285/569434/558281/559281/565830/415151	10
45dph A vs WT Down-Regulation	WP_TRANSCRIPTION_FACTOR_REGULATION_IN_ADIPOGENESIS	WP_TRANSCRIPTION_FACTOR_REGULATION_IN_ADIPOGENESIS	4/100	23/6729	0.000327299	0.0126556	0.0111971	140817/572001/393285/559281	4
45dph A vs WT Down-Regulation	WP_ADIPOGENESIS	WP_ADIPOGENESIS	8/100	128/6729	0.00059167	0.0196096	0.0173497	30190/140817/572001/393285/195815/30768/565200/559281	8
45dph M vs WT Down-Regulation	WP_TYROBP_CAUSAL_NETWORK	WP_TYROBP_CAUSAL_NETWORK	44309	67/6729	6.89479e-05	0.00379214	0.00355626	393607/556951/563056/562991	4
45dph M vs WT Down-Regulation	WP_MICROGLIA_PATHOGEN_PHAGOCYTOSIS_PATHWAY	WP_MICROGLIA_PATHOGEN_PHAGOCYTOSIS_PATHWAY	44278	34/6729	0.000194832	0.00535787	0.0050246	556951/100101464/405769	3
45dph M vs WT Down-Regulation	WP_SARSCOV2_INNATE_IMMUNITY_EVASION_AND_CELLSPECIFIC_IMMUNE_RESPONSE	WP_SARSCOV2_INNATE_IMMUNITY_EVASION_AND_CELLSPECIFIC_IMMUNE_RESPONSE	44278	64/6729	0.00126877	0.0232608	0.021814	100148871/565200/393144	3
60dph M vs WT Down-Regulation	WP_RETINOBLASTOMA_GENE_IN_CANCER	WP_RETINOBLASTOMA_GENE_IN_CANCER	13/111	89/6729	1.62237e-09	3.27718e-07	3.09104e-07	791146/321452/566409/406813/81540/30678/30430/553405/402862/337598/30733/192295/406715	13
60dph M vs WT Down-Regulation	WP_G1_TO_S_CELL_CYCLE_CONTROL	WP_G1_TO_S_CELL_CYCLE_CONTROL	10/111	67/6729	1.11941e-07	1.13061e-05	1.06639e-05	791146/566409/431763/406813/30678/553405/402862/337598/286747/406715	10
60dph M vs WT Down-Regulation	WP_CELL_CYCLE	WP_CELL_CYCLE	11/111	121/6729	4.17771e-06	0.000281299	0.000265321	791146/566409/797406/431763/406813/30678/402862/337598/286747/192295/406715	11
60dph M vs WT Down-Regulation	WP_DNA_REPLICATION	WP_DNA_REPLICATION	6/111	41/6729	4.9442e-05	0.00249682	0.002355	566409/30678/553405/337598/286747/406715	6
60dph M vs WT Down-Regulation	WP_TYPE_I_COLLAGEN_SYNTHESIS_IN_THE_CONTEXT_OF_OSTEOGENESIS_IMPERFECTA	WP_TYPE_I_COLLAGEN_SYNTHESIS_IN_THE_CONTEXT_OF_OSTEOGENESIS_IMPERFECTA	5/111	33/6729	0.000183221	0.00740213	0.00698168	567859/555328/406673/557384/553321	5
60dph A vs M Down-Regulation	WP_GLUCOCORTICOID_RECEPTOR_PATHWAY	WP_GLUCOCORTICOID_RECEPTOR_PATHWAY	7/83	73/6729	2.84275e-05	0.00605506	0.00580519	569051/559101/492647/558580/324413/556216/393541	7
60dph A vs M Down-Regulation	WP_NUCLEAR_RECEPTORS_METAPATHWAY	WP_NUCLEAR_RECEPTORS_METAPATHWAY	12/83	310/6729	0.000376249	0.0400706	0.038417	393493/569051/559101/561007/566132/572001/492647/558580/324413/556216/393541/796407	12
60Mdph A vs WT Down-Regulation	WP_HUMAN_COMPLEMENT_SYSTEM	WP_HUMAN_COMPLEMENT_SYSTEM	44313	87/6729	0.000364579	0.0306246	0.0287825	101882585/100149189/751715/566261	4
60Mdph M vs WT Down-Regulation	WP_MRNA_PROCESSING	WP_MRNA_PROCESSING	38/501	121/6729	4.16322e-15	1.78186e-12	1.7354e-12	321974/394058/568043/394172/406824/324238/436883/432372/192331/393480/402896/406352/436657/321860/100145909/402966/192318/393979/393292/557103/796388/321931/394074/556790/192328/321555/378453/445404/393951/447922/192325/324302/100004398/406758/321994/445398/286774/368275	38
60Mdph M vs WT Down-Regulation	WP_PATHOGENIC_ESCHERICHIA_COLI_INFECTION	WP_PATHOGENIC_ESCHERICHIA_COLI_INFECTION	14/501	58/6729	6.40261e-05	0.0137016	0.0133444	641421/573216/336504/337223/335195/57934/399487/561276/445164/386701/399482/114456/317747/373872	14
60Mdph M vs WT Down-Regulation	WP_GLYCOSYLATION_AND_RELATED_CONGENITAL_DEFECTS	WP_GLYCOSYLATION_AND_RELATED_CONGENITAL_DEFECTS	8/501	25/6729	0.00031048	0.0442952	0.0431404	567913/368229/327601/393598/407614/334161/445202/799960	8
60Mdph A vs M Down-Regulation	WP_HOSTPATHOGEN_INTERACTION_OF_HUMAN_CORONA_VIRUSES_AUTOPHAGY	WP_HOSTPATHOGEN_INTERACTION_OF_HUMAN_CORONA_VIRUSES_AUTOPHAGY	9/474	18/6729	1.08556e-06	0.000478731	0.000441079	406466/100329702/100005732/554140/100332174/393405/393362/564088/558848	9
60Mdph A vs M Down-Regulation	WP_AUTOPHAGY	WP_AUTOPHAGY	11/474	30/6729	3.01724e-06	0.0006653	0.000612975	100009663/768177/322425/568316/100332174/566559/393405/564088/558848/394044/407686	11
60Mdph A vs M Down-Regulation	WP_NEURODEGENERATION_WITH_BRAIN_IRON_ACCUMULATION_NBIA_SUBTYPES_PATHWAY	WP_NEURODEGENERATION_WITH_BRAIN_IRON_ACCUMULATION_NBIA_SUBTYPES_PATHWAY	14/474	52/6729	8.96908e-06	0.00131845	0.00121476	406466/393200/101883461/768177/567524/554140/100332174/566559/393405/393362/564088/447823/558848/407686	14
60Mdph A vs M Down-Regulation	WP_NANOPARTICLE_TRIGGERED_AUTOPHAGIC_CELL_DEATH	WP_NANOPARTICLE_TRIGGERED_AUTOPHAGIC_CELL_DEATH	9/474	25/6729	2.91759e-05	0.00321664	0.00296365	406466/100329702/791223/567524/245700/554140/558848/394044/407686	9
60Mdph A vs M Down-Regulation	WP_SENESCENCE_AND_AUTOPHAGY_IN_CANCER	WP_SENESCENCE_AND_AUTOPHAGY_IN_CANCER	20/474	109/6729	6.00968e-05	0.00530054	0.00488366	406466/793200/563328/322425/791208/100006778/100332174/566559/368329/393405/100151416/557109/558848/394044/407686/406452/403036/58092/569051/563247	20
60Mdph A vs M Down-Regulation	WP_LEPTIN_INSULIN_OVERLAP	WP_LEPTIN_INSULIN_OVERLAP	7/474	19/6729	0.000196808	0.0134105	0.0123558	559281/245700/572001/100329897/393285/30298/567241	7
60Mdph A vs M Down-Regulation	WP_MELATONIN_METABOLISM_AND_EFFECTS	WP_MELATONIN_METABOLISM_AND_EFFECTS	11/474	45/6729	0.000212865	0.0134105	0.0123558	140633/563926/83774/58107/100003956/777750/797132/114549/100006858/406533/554561	11
60Mdph A vs M Down-Regulation	WP_INSULIN_SIGNALING	WP_INSULIN_SIGNALING	24/474	169/6729	0.000705291	0.0388792	0.0358214	559281/555703/100002756/558281/100001260/405805/446167/565830/567524/245700/572001/30296/100009657/100002190/100329897/378972/393285/564088/557109/100038799/337670/447836/567895/564523	24
60Mdph A vs M Down-Regulation	WP_AUTOSOMAL_RECESSIVE_OSTEOPETROSIS_PATHWAYS	WP_AUTOSOMAL_RECESSIVE_OSTEOPETROSIS_PATHWAYS	5/474	12/6729	0.000887592	0.043492	0.0400714	393902/554561/100320445/100333821/100003139	5

## Sheet: DEG C5BP
Supplementary Table 8. Biological Processing GO terms enriched by DEGs
Comparative group	ID	Description	GeneRatio	BgRatio	pvalue	p.adjust	qvalue	geneID	Count
20dph A vs WT Up-Regulation	GO_STRIATED_MUSCLE_CONTRACTION	GO_STRIATED_MUSCLE_CONTRACTION	43/1516	168/13008	3.88263e-07	0.00176776	0.00166054	794240/555423/558800/436834/565706/553270/450043/100149148/406598/566846/30236/494070/572733/393558/568926/406660/563732/326282/558627/321449/563935/30725/101885552/566868/323320/556258/100126126/570445/327415/559634/336168/568322/564977/751747/100006941/450039/677750/30324/393908/767757/562949/393874/393287	43
20dph A vs WT Up-Regulation	GO_REGULATION_OF_METAL_ION_TRANSPORT	GO_REGULATION_OF_METAL_ION_TRANSPORT	72/1516	350/13008	8.56275e-07	0.00194931	0.00183108	794240/555423/566671/559529/553465/436834/796753/565706/393755/81534/796490/561701/799354/450043/394149/30400/565492/406598/563989/405885/100005675/30236/567237/565419/541315/570841/560601/393696/556580/100144409/568926/406660/563732/768198/100006042/100037338/100334824/373879/567940/449797/100535437/326287/563935/569876/406370/566868/336529/100126126/553333/555941/569827/559634/387300/568322/114…	72
20dph A vs WT Up-Regulation	GO_REGULATION_OF_NEUROTRANSMITTER_LEVELS	GO_REGULATION_OF_NEUROTRANSMITTER_LEVELS	52/1516	232/13008	2.13371e-06	0.00261912	0.00246026	406769/559366/30712/561701/406707/791215/325033/492340/101886065/565776/556701/503756/100003938/102997060/555747/436736/563377/100170938/557494/550328/393735/100005543/436790/436732/100003922/798771/335836/100331130/335357/555941/378441/100334336/550403/568467/574003/570672/553682/445476/569963/327160/100150472/100005589/553304/568195/100535393/798791/565287/798575/404730/404209/406648/336281	52
20dph A vs WT Up-Regulation	GO_MACROAUTOPHAGY	GO_MACROAUTOPHAGY	63/1516	303/13008	2.84216e-06	0.00261912	0.00246026	100330617/553776/406466/100009663/406840/567524/336116/791223/569543/100333062/100005732/559366/393200/565649/100003524/317743/793200/322425/393838/558848/393210/403036/101883461/407686/492340/393184/393362/550597/393405/797132/100334565/436905/795916/554960/406705/337167/562626/100332174/792229/436933/550328/791580/393164/359840/100004382/325402/324654/100535304/567680/572060/559072/325119/44894…	63
20dph A vs WT Up-Regulation	GO_REGULATION_OF_CALCIUM_ION_TRANSPORT	GO_REGULATION_OF_CALCIUM_ION_TRANSPORT	50/1516	222/13008	2.87626e-06	0.00261912	0.00246026	566671/559529/436834/565706/796490/561701/799354/450043/394149/565492/406598/563989/405885/100005675/30236/567237/541315/570841/560601/393696/556580/568926/406660/563732/100006042/100037338/100334824/373879/567940/449797/326287/569876/406370/336529/100126126/553333/555941/569827/387300/751747/100003220/449552/568326/394088/562064/492507/767757/562949/767649/393874	50
20dph A vs WT Up-Regulation	GO_ENSHEATHMENT_OF_NEURONS	GO_ENSHEATHMENT_OF_NEURONS	34/1516	131/13008	4.48089e-06	0.0029421	0.00276365	100330617/571950/326281/114417/100005261/569217/100006090/436825/30398/450043/497076/378854/393775/100535152/30680/560444/337167/100144409/568926/325288/30190/474346/557232/548602/393815/378456/64264/566367/337690/445478/100141490/368704/567631/65090	34
20dph A vs WT Up-Regulation	GO_RESPONSE_TO_STARVATION	GO_RESPONSE_TO_STARVATION	45/1516	195/13008	4.52333e-06	0.0029421	0.00276365	100148522/406466/393939/678628/325423/406840/334274/555703/553465/561924/100005732/559366/393200/442923/335916/793200/100170805/322425/393838/558848/393210/403036/407686/393184/393362/797132/327453/321453/792229/407989/555778/436933/246275/103909113/406336/556502/445248/30513/559072/334470/335625/555623/567938/564088/559391	45
20dph A vs WT Up-Regulation	GO_RESPONSE_TO_CORTICOSTEROID	GO_RESPONSE_TO_CORTICOSTEROID	38/1516	155/13008	5.51904e-06	0.00314103	0.00295051	794256/724016/436825/406340/492346/553740/327453/393386/321453/394198/792433/664698/563732/100006042/100334824/58215/321449/564241/567798/556502/100149876/405860/30513/559072/333941/492336/751715/335821/564344/751747/335625/555623/30147/492763/337172/404730/492507/550571	38
20dph A vs WT Up-Regulation	GO_AUTOPHAGOSOME_ORGANIZATION	GO_AUTOPHAGOSOME_ORGANIZATION	26/1516	90/13008	7.37845e-06	0.00364611	0.00342496	406466/100009663/791223/559366/393200/793200/322425/393838/558848/393210/403036/101883461/407686/393362/393405/100334565/406705/100332174/792229/393164/567680/572060/559072/337690/567938/559391	26
20dph A vs WT Up-Regulation	GO_NEUROTRANSMITTER_SECRETION	GO_NEUROTRANSMITTER_SECRETION	41/1516	175/13008	8.00815e-06	0.00364611	0.00342496	406769/559366/30712/561701/406707/791215/325033/556701/100003938/555747/436736/563377/100170938/557494/550328/100005543/436732/100003922/798771/100331130/335357/555941/378441/100334336/550403/568467/574003/570672/553682/445476/569963/327160/100005589/553304/568195/100535393/798791/798575/404209/406648/336281	41
20dph A vs WT Up-Regulation	GO_MUSCLE_TISSUE_DEVELOPMENT	GO_MUSCLE_TISSUE_DEVELOPMENT	73/1516	380/13008	9.69905e-06	0.00401452	0.00377103	100330617/65233/567986/393939/678628/563920/100537539/559835/352926/559529/553465/436825/100006043/415108/404208/30498/30079/497076/563306/101883528/405801/30236/394198/30680/494070/572909/30429/337167/100006042/30112/568661/326282/492483/692305/30190/415240/30628/393789/30271/564571/30725/798771/557486/569876/564742/323320/325484/64617/553130/556258/445292/100126126/30739/30513/570445/406560/553…	73
20dph A vs WT Up-Regulation	GO_CELLULAR_RESPONSE_TO_EXTRACELLULAR_STIMULUS	GO_CELLULAR_RESPONSE_TO_EXTRACELLULAR_STIMULUS	51/1516	240/13008	1.31644e-05	0.00499479	0.00469184	100330617/30354/406466/393939/678628/406840/794256/334274/555703/553465/100005732/559366/393200/335916/793200/100170805/322425/393838/558848/393210/403036/407686/393184/386969/393362/797132/393266/321453/394198/792433/337167/792229/100334824/555778/100000085/436933/246275/564241/103909113/406336/559154/445248/335836/378983/30513/559072/567938/559022/564088/559391/654826	51
20dph A vs WT Up-Regulation	GO_VACUOLE_ORGANIZATION	GO_VACUOLE_ORGANIZATION	37/1516	156/13008	1.62908e-05	0.00570555	0.00535948	406466/100009663/791223/559366/393200/793200/322425/393838/558848/393210/403036/101883461/407686/492340/335453/393362/378963/393405/100334565/100002086/406705/100332174/793551/792229/565852/393164/566699/567680/572060/559072/100334336/448942/337690/567938/559391/402874/406648	37
20dph A vs WT Up-Regulation	GO_ACTIN_MEDIATED_CELL_CONTRACTION	GO_ACTIN_MEDIATED_CELL_CONTRACTION	30/1516	117/13008	2.07108e-05	0.00597263	0.00561036	541384/794240/555423/334274/565706/492356/450043/100149148/30236/140599/494070/557200/751793/568926/100149766/558627/246275/563935/566868/323320/556258/100126126/570445/327415/559634/568322/751747/677750/30324/393908	30
20dph A vs WT Up-Regulation	GO_REGULATION_OF_MEMBRANE_POTENTIAL	GO_REGULATION_OF_MEMBRANE_POTENTIAL	77/1516	416/13008	2.20852e-05	0.00597263	0.00561036	794240/555423/336116/796753/724016/570866/559366/415108/561701/335916/450043/768293/100005675/30236/492340/565419/560601/555747/550431/563089/568926/336252/559693/326282/557494/368416/436940/550328/373879/768183/557065/436790/563935/30725/798771/569876/566868/557447/336529/553402/100126126/570445/559072/548602/555941/327415/564496/794574/436793/559634/568467/100004469/387300/568322/553594/114457/…	77
20dph A vs WT Up-Regulation	GO_MUSCLE_CELL_DIFFERENTIATION	GO_MUSCLE_CELL_DIFFERENTIATION	67/1516	349/13008	2.28251e-05	0.00597263	0.00561036	100330617/65233/30288/100537539/559835/352926/406511/559529/100005261/553465/100006043/393229/415108/404208/796490/450043/768289/497076/563306/101883528/405801/797132/563719/321061/30680/797480/572909/393640/337167/795335/568926/324215/571938/100149766/558627/415240/393789/556502/564571/798771/557486/569876/564742/556258/30513/325119/564496/794574/566117/558154/324188/393815/566344/795398/793956/…	67
20dph A vs WT Up-Regulation	GO_AUTOPHAGY_OF_NUCLEUS	GO_AUTOPHAGY_OF_NUCLEUS	8/1516	13/13008	2.50483e-05	0.00597263	0.00561036	100009663/791223/393200/393210/101883461/393362/393405/100332174	8
20dph A vs WT Up-Regulation	GO_REGULATION_OF_SYNAPTIC_VESICLE_FUSION_TO_PRESYNAPTIC_ACTIVE_ZONE_MEMBRANE	GO_REGULATION_OF_SYNAPTIC_VESICLE_FUSION_TO_PRESYNAPTIC_ACTIVE_ZONE_MEMBRANE	8/1516	13/13008	2.50483e-05	0.00597263	0.00561036	406707/556701/436736/436732/100334336/574003/445476/798791	8
20dph A vs WT Up-Regulation	GO_GLUTAMATE_SECRETION	GO_GLUTAMATE_SECRETION	16/1516	45/13008	2.53428e-05	0.00597263	0.00561036	30712/561701/556445/30236/100003938/436736/100005543/436732/335836/335357/574003/100535393/100007763/436939/65090/336281	16
20dph A vs WT Up-Regulation	GO_MUSCLE_SYSTEM_PROCESS	GO_MUSCLE_SYSTEM_PROCESS	77/1516	418/13008	2.6236e-05	0.00597263	0.00561036	541384/794240/555423/334274/492702/558800/436834/565706/570868/553270/492356/450043/100149148/406598/101883528/566846/405774/30236/140599/494070/572733/393558/399546/337084/572909/30429/751793/795335/568926/406660/563732/100149766/326282/558627/321449/246275/100003922/81597/563935/30725/798771/101885552/569876/406370/566868/323320/556258/100126126/30513/570445/548602/327415/794574/559634/568467/3…	77
20dph A vs WT Up-Regulation	GO_MUSCLE_FILAMENT_SLIDING	GO_MUSCLE_FILAMENT_SLIDING	15/1516	41/13008	3.0653e-05	0.00664586	0.00624276	541384/334274/492356/100149148/140599/494070/751793/100149766/558627/246275/323320/556258/677750/30324/393908	15
20dph A vs WT Up-Regulation	GO_NEGATIVE_REGULATION_OF_PROTEIN_CONTAINING_COMPLEX_ASSEMBLY	GO_NEGATIVE_REGULATION_OF_PROTEIN_CONTAINING_COMPLEX_ASSEMBLY	32/1516	132/13008	3.75769e-05	0.00777671	0.00730502	101884737/557109/569217/497306/445471/558848/393775/556762/570321/100006207/570147/795335/445491/558407/100149766/30112/562450/449651/393212/565367/564742/322404/336529/559072/100334206/574003/393763/30441/30147/325085/335798/436612	32
20dph A vs WT Up-Regulation	GO_NEUROTRANSMITTER_TRANSPORT	GO_NEUROTRANSMITTER_TRANSPORT	47/1516	227/13008	5.62471e-05	0.0111345	0.0104591	406769/559366/30712/561701/406707/791215/325033/565776/556701/503756/100003938/555747/436736/563377/100170938/557494/550328/100005543/436790/436732/100003922/798771/335836/100331130/335357/555941/378441/100334336/550403/568467/574003/570672/553682/445476/569963/327160/100150472/100005589/553304/568195/798635/100535393/798791/798575/404209/406648/336281	47
20dph A vs WT Up-Regulation	GO_RESPONSE_TO_EXTRACELLULAR_STIMULUS	GO_RESPONSE_TO_EXTRACELLULAR_STIMULUS	84/1516	477/13008	6.17559e-05	0.0117156	0.011005	100330617/100148522/30354/406466/393939/678628/325423/406840/794256/334274/555703/336116/553465/561924/497306/100005732/559366/393200/442923/335916/793200/100170805/322425/393838/100270764/558848/393210/405885/403036/407686/393184/386969/393362/797132/393266/327453/563719/393386/321453/394198/30680/566542/556236/792433/30768/337167/792229/407989/563732/100334824/555778/100000085/436933/246275/564…	84
20dph A vs WT Up-Regulation	GO_MUSCLE_CELL_DEVELOPMENT	GO_MUSCLE_CELL_DEVELOPMENT	38/1516	172/13008	6.72562e-05	0.0120797	0.011347	65233/30288/100537539/559835/352926/559529/404208/450043/768289/497076/101883528/572909/393640/795335/568926/100149766/558627/415240/393789/556502/564571/798771/557486/569876/564742/556258/30513/325119/794574/558154/100006941/30441/563408/100332110/677750/30324/393908/767757	38
20dph A vs WT Up-Regulation	GO_MUSCLE_CONTRACTION	GO_MUSCLE_CONTRACTION	64/1516	341/13008	7.00486e-05	0.0120797	0.011347	541384/794240/555423/334274/558800/436834/565706/570868/553270/492356/450043/100149148/406598/566846/405774/30236/140599/494070/572733/393558/399546/337084/30429/751793/795335/568926/406660/563732/100149766/326282/558627/321449/246275/563935/30725/101885552/406370/566868/323320/556258/100126126/570445/327415/559634/568467/336168/387300/568322/562290/564977/751747/100006941/30441/795942/450039/677…	64
20dph A vs WT Up-Regulation	GO_SKELETAL_MUSCLE_CONTRACTION	GO_SKELETAL_MUSCLE_CONTRACTION	14/1516	39/13008	7.16343e-05	0.0120797	0.011347	558800/100149148/566846/494070/393558/558627/30725/323320/556258/336168/564977/100006941/767757/393287	14
20dph A vs WT Up-Regulation	GO_NEUROMUSCULAR_SYNAPTIC_TRANSMISSION	GO_NEUROMUSCULAR_SYNAPTIC_TRANSMISSION	10/1516	22/13008	7.71527e-05	0.0125456	0.0117846	436920/100170938/30725/337626/568467/574003/387300/100005589/100006941/352942	10
20dph A vs WT Up-Regulation	GO_REGULATION_OF_TOR_SIGNALING	GO_REGULATION_OF_TOR_SIGNALING	24/1516	91/13008	8.3435e-05	0.0130993	0.0123048	100330617/566559/678628/406840/567524/325469/393303/492792/327294/100141364/100333714/393184/797132/337167/436933/103909113/406336/561835/100535304/445248/393750/559072/556136/559391	24
20dph A vs WT Up-Regulation	GO_HEART_PROCESS	GO_HEART_PROCESS	53/1516	273/13008	0.00011766	0.0178568	0.0167737	794240/555423/352926/30607/436834/565706/393755/797938/553270/450043/406598/30236/555192/494070/100320926/570841/558525/568926/406660/563732/326282/321449/555911/556502/563935/101885552/569876/566868/561350/556258/445292/100126126/570445/555941/327415/559634/568322/114457/751747/557430/793666/100003220/436939/406599/450039/677750/30324/393908/767757/562949/567212/393874/393760	53
20dph A vs WT Up-Regulation	GO_REGULATION_OF_AUTOPHAGY	GO_REGULATION_OF_AUTOPHAGY	61/1516	327/13008	0.000122612	0.0180081	0.0169158	100330617/553776/678628/100003413/406840/567524/336116/561924/378737/436644/559366/336334/565649/317743/393838/30646/571294/558848/100333714/492340/393184/393405/797132/100334565/436905/100006207/558011/406705/337167/562626/100331179/100332174/792229/436933/415225/550328/791580/393164/359840/336052/100004382/751764/325402/406336/393443/100535304/567680/566384/559072/325119/334470/100318301/393483…	61
20dph A vs WT Up-Regulation	GO_NEGATIVE_REGULATION_OF_TOR_SIGNALING	GO_NEGATIVE_REGULATION_OF_TOR_SIGNALING	14/1516	41/13008	0.000133659	0.0186471	0.0175161	100330617/566559/678628/406840/567524/393303/327294/797132/337167/436933/100535304/445248/393750/559391	14
20dph A vs WT Up-Regulation	GO_SKELETAL_MUSCLE_ORGAN_DEVELOPMENT	GO_SKELETAL_MUSCLE_ORGAN_DEVELOPMENT	36/1516	165/13008	0.000135153	0.0186471	0.0175161	65233/567986/393939/100537539/352926/436825/100006043/415108/404208/30498/30079/497076/405801/394198/572909/30429/100006042/30112/492483/30190/415240/393789/30271/564571/30725/798771/557486/323320/325484/30513/794574/336168/324188/793666/100332110/767757	36
20dph A vs WT Up-Regulation	GO_NEURON_CELLULAR_HOMEOSTASIS	GO_NEURON_CELLULAR_HOMEOSTASIS	12/1516	32/13008	0.000144727	0.0193806	0.0182051	100003026/554108/565776/558525/550328/100003922/30725/100151220/557430/404209/567212/30709	12
20dph A vs WT Up-Regulation	GO_CELLULAR_RESPONSE_TO_STARVATION	GO_CELLULAR_RESPONSE_TO_STARVATION	34/1516	154/13008	0.000161229	0.0207353	0.0194776	406466/393939/678628/406840/334274/555703/553465/100005732/559366/393200/335916/793200/100170805/322425/393838/393210/403036/407686/393184/393362/797132/321453/792229/555778/436933/246275/103909113/406336/445248/30513/559072/567938/564088/559391	34
20dph A vs WT Up-Regulation	GO_RESPONSE_TO_PEPTIDE_HORMONE	GO_RESPONSE_TO_PEPTIDE_HORMONE	74/1516	420/13008	0.000163952	0.0207353	0.0194776	100330617/562062/100148522/30354/563942/394244/406840/406511/567524/497306/564873/799354/30498/30079/445065/30084/406596/30236/386969/797132/393266/327453/563719/393386/799109/399546/558626/792433/30768/337167/101886018/664698/324215/100037338/570606/100334824/30747/30190/415240/555778/321449/359840/567940/325402/393789/556502/30331/557486/100334415/406666/406581/559032/556286/100124610/406688/79…	74
20dph A vs WT Up-Regulation	GO_CELLULAR_RESPONSE_TO_EXTERNAL_STIMULUS	GO_CELLULAR_RESPONSE_TO_EXTERNAL_STIMULUS	58/1516	311/13008	0.000179514	0.0220899	0.0207501	100330617/30354/406466/393939/678628/406840/794256/334274/555703/403139/336116/553465/100005732/559366/393200/335916/793200/100170805/322425/393838/100270764/558848/393210/403036/407686/30236/393184/386969/393362/797132/393266/321453/394198/792433/337167/792229/100334824/555778/100000085/436933/246275/474346/564241/103909113/406336/559154/445248/335836/378983/30513/559072/373093/335821/567938/559…	58
20dph A vs WT Up-Regulation	GO_MUSCLE_ORGAN_DEVELOPMENT	GO_MUSCLE_ORGAN_DEVELOPMENT	67/1516	373/13008	0.000186234	0.0223138	0.0209603	65233/567986/393939/563920/100537539/352926/436825/100006043/415108/404208/797938/436920/30498/30079/497076/563306/101883528/405801/327220/30236/797132/563719/394198/494070/572909/30429/100006042/30112/568661/326282/492483/30190/415240/503743/555639/393789/30271/564571/30725/798771/557486/569876/323320/325484/64617/556258/445292/100126126/30739/30513/406560/553333/794574/334470/336168/324188/7939…	67
20dph A vs WT Up-Regulation	GO_REGULATION_OF_MACROAUTOPHAGY	GO_REGULATION_OF_MACROAUTOPHAGY	37/1516	175/13008	0.000215529	0.0251617	0.0236355	100330617/553776/406840/567524/336116/559366/565649/317743/393838/558848/492340/393184/393405/797132/100334565/436905/406705/337167/562626/100332174/792229/436933/550328/791580/393164/359840/100004382/325402/100535304/567680/559072/325119/406723/337690/323563/559391/368907	37
20dph A vs WT Up-Regulation	GO_RESPONSE_TO_INSULIN	GO_RESPONSE_TO_INSULIN	52/1516	273/13008	0.000222705	0.0253493	0.0238118	100330617/100148522/30354/563942/394244/406840/406511/567524/497306/30498/406596/797132/393266/327453/563719/799109/558626/792433/30768/337167/101886018/324215/100037338/570606/100334824/30190/415240/555778/359840/325402/393789/556502/557486/100334415/406666/406581/556286/406688/100535309/324790/751715/100499203/437013/436799/117604/245700/386762/436909/571540/368907/335409/336281	52
20dph A vs WT Up-Regulation	GO_CARDIAC_MUSCLE_CONTRACTION	GO_CARDIAC_MUSCLE_CONTRACTION	30/1516	133/13008	0.000258147	0.0286669	0.0269282	794240/555423/436834/565706/553270/450043/406598/30236/494070/568926/406660/563732/326282/321449/563935/101885552/566868/556258/100126126/570445/327415/559634/568322/751747/450039/677750/30324/393908/562949/393874	30
20dph A vs WT Up-Regulation	GO_REGULATION_OF_SYNAPTIC_VESICLE_EXOCYTOSIS	GO_REGULATION_OF_SYNAPTIC_VESICLE_EXOCYTOSIS	22/1516	87/13008	0.000312095	0.0338326	0.0317805	559366/561701/406707/556701/100003938/555747/436736/557494/436732/100003922/100331130/335357/100334336/574003/570672/553682/445476/327160/568195/100535393/798791/404209	22
20dph A vs WT Up-Regulation	GO_SYNAPTIC_TRANSMISSION_GABAERGIC	GO_SYNAPTIC_TRANSMISSION_GABAERGIC	14/1516	45/13008	0.000404134	0.0405021	0.0380455	724016/561701/492340/558943/336252/559693/553087/768183/30331/553402/574003/795167/437027/404209	14
20dph A vs WT Up-Regulation	GO_SKELETAL_MUSCLE_ADAPTATION	GO_SKELETAL_MUSCLE_ADAPTATION	10/1516	26/13008	0.000408684	0.0405021	0.0380455	494070/572909/558627/81597/323320/30513/548602/794574/562064/654826	10
20dph A vs WT Up-Regulation	GO_VESICLE_FUSION_TO_PLASMA_MEMBRANE	GO_VESICLE_FUSION_TO_PLASMA_MEMBRANE	10/1516	26/13008	0.000408684	0.0405021	0.0380455	30712/406707/556701/436736/101886018/436732/100334336/574003/445476/798791	10
20dph A vs WT Up-Regulation	GO_LOCOMOTORY_BEHAVIOR	GO_LOCOMOTORY_BEHAVIOR	40/1516	200/13008	0.000413539	0.0405021	0.0380455	100330617/100006090/100333160/559366/30712/561701/799354/30498/393246/570476/100005675/100003938/798983/337167/793551/100149766/405898/550328/393212/566685/30766/337626/336529/30363/555941/325119/378441/794574/550554/568467/100318899/327160/553594/553304/557288/142985/558528/492507/406648/393760	40
20dph A vs WT Up-Regulation	GO_NEGATIVE_REGULATION_OF_CYTOSKELETON_ORGANIZATION	GO_NEGATIVE_REGULATION_OF_CYTOSKELETON_ORGANIZATION	32/1516	149/13008	0.000418098	0.0405021	0.0380455	563942/101884737/324237/562490/553350/445471/554108/556762/570321/570147/334460/795335/558407/100149766/30112/100037338/562450/449651/550328/393212/565367/100001490/564742/559032/64617/559813/548602/386762/30441/325085/335798/563772	32
20dph A vs WT Up-Regulation	GO_RESPONSE_TO_CAMP	GO_RESPONSE_TO_CAMP	22/1516	89/13008	0.000439657	0.0417033	0.0391738	570191/406340/447923/492346/445065/406598/101886094/108180329/327453/394198/30768/100037338/30747/565367/564241/100535309/324790/751715/437013/335821/751747/555623	22
20dph A vs WT Up-Regulation	GO_REGULATION_OF_CATION_TRANSMEMBRANE_TRANSPORT	GO_REGULATION_OF_CATION_TRANSMEMBRANE_TRANSPORT	58/1516	322/13008	0.000456184	0.0423878	0.0398169	794240/555423/436834/796753/565706/393755/81534/450043/394149/445065/565492/406598/768158/100005675/567237/565419/570841/393696/100038799/100144409/664698/568926/406660/768198/100006042/368416/567940/449797/100535437/563935/798771/569876/406370/566868/407735/100126126/566023/553333/569827/559634/568322/114457/561262/100003220/641328/795942/100003037/449552/336069/399646/565734/492507/103911868/76…	58
20dph A vs WT Up-Regulation	GO_REGULATION_OF_MICROGLIAL_CELL_ACTIVATION	GO_REGULATION_OF_MICROGLIAL_CELL_ACTIVATION	7/1516	14/13008	0.000469797	0.0427797	0.040185	406769/559366/335453/559154/568326/368704/100000353	7
20dph A vs WT Up-Regulation	GO_MULTICELLULAR_ORGANISMAL_MOVEMENT	GO_MULTICELLULAR_ORGANISMAL_MOVEMENT	15/1516	51/13008	0.000499091	0.0442831	0.0415972	558800/100149148/566846/494070/393558/558627/30725/323320/556258/336168/100151220/564977/100006941/767757/393287	15
20dph A vs WT Up-Regulation	GO_MAINTENANCE_OF_LOCATION	GO_MAINTENANCE_OF_LOCATION	54/1516	296/13008	0.000515604	0.0442831	0.0415972	30354/561924/436834/497306/100005732/794891/450043/565492/796407/30236/797132/797834/445318/570841/795916/560601/556236/393616/568926/406660/570867/100006042/447823/58108/324654/559154/790944/393321/101887155/793942/100148818/561350/100126126/553333/569827/323099/793635/100004469/553304/553363/566132/100150267/436622/798791/559710/449552/558684/568326/567576/394161/767757/100005081/393874/1000036…	54
20dph A vs WT Up-Regulation	GO_REGULATION_OF_NEUROTRANSMITTER_TRANSPORT	GO_REGULATION_OF_NEUROTRANSMITTER_TRANSPORT	28/1516	126/13008	0.000526935	0.0442831	0.0415972	406769/559366/561701/406707/556701/503756/100003938/555747/436736/557494/550328/436790/436732/100003922/798771/100331130/335357/100334336/568467/574003/570672/553682/445476/327160/568195/100535393/798791/404209	28
20dph A vs WT Up-Regulation	GO_REGULATION_OF_STRIATED_MUSCLE_CONTRACTION	GO_REGULATION_OF_STRIATED_MUSCLE_CONTRACTION	23/1516	96/13008	0.000532014	0.0442831	0.0415972	436834/565706/553270/450043/406598/494070/568926/406660/563732/326282/321449/566868/323320/100126126/570445/568322/564977/751747/450039/677750/767757/562949/393874	23
20dph A vs WT Up-Regulation	GO_AMINO_ACID_TRANSPORT	GO_AMINO_ACID_TRANSPORT	32/1516	151/13008	0.000534938	0.0442831	0.0415972	559627/30712/561701/436640/556445/497076/30236/492340/100003938/436736/559395/100005543/436790/436732/790944/569876/335836/335357/393932/574003/100150472/553594/569608/798635/100535393/100007763/436939/557928/798575/65090/336281/57957	32
20dph A vs WT Up-Regulation	GO_POSITIVE_REGULATION_OF_VASCULATURE_DEVELOPMENT	GO_POSITIVE_REGULATION_OF_VASCULATURE_DEVELOPMENT	36/1516	177/13008	0.000566603	0.0460669	0.0432727	100136840/562668/796490/30498/445471/100270764/565492/571050/544667/101886094/335453/797132/393386/550423/30746/567542/30747/30628/557797/100332730/393789/556502/101885552/557486/406666/30739/492336/373126/558154/335821/114432/30147/560549/266988/100332249/557132	36
20dph A vs WT Up-Regulation	GO_POST_TRANSLATIONAL_PROTEIN_MODIFICATION	GO_POST_TRANSLATIONAL_PROTEIN_MODIFICATION	59/1516	332/13008	0.000582771	0.0465501	0.0437266	767678/562062/567986/792746/678628/325423/325469/100006090/550449/559467/566261/567578/327613/492349/553423/791202/406596/100333714/793897/555192/556580/796171/777641/678621/567738/570606/562784/393730/100004382/323226/101887155/564498/405860/378451/100331130/403033/556885/563998/100333617/100535309/792520/566344/568371/553341/436820/791878/563085/566044/100007924/735248/324835/568379/503591/5627…	59
20dph A vs WT Up-Regulation	GO_AXO_DENDRITIC_TRANSPORT	GO_AXO_DENDRITIC_TRANSPORT	18/1516	68/13008	0.000593041	0.0465537	0.0437301	394244/100330443/791215/100003938/406705/563089/556597/445081/793551/664698/566086/325119/393612/100151220/337424/449650/567833/100318355	18
20dph A vs WT Up-Regulation	GO_REGULATION_OF_PROTEIN_CONTAINING_COMPLEX_DISASSEMBLY	GO_REGULATION_OF_PROTEIN_CONTAINING_COMPLEX_DISASSEMBLY	27/1516	121/13008	0.000613965	0.0471919	0.0443295	553776/336116/562490/565649/554108/492340/393184/556762/570321/570147/795335/100149766/30112/449651/393212/565367/100001490/565533/559032/559072/797287/100151220/245700/386762/30441/563772/767690	27
20dph A vs WT Up-Regulation	GO_PEPTIDYL_TYROSINE_DEPHOSPHORYLATION	GO_PEPTIDYL_TYROSINE_DEPHOSPHORYLATION	23/1516	97/13008	0.0006219	0.0471919	0.0443295	406523/406340/393854/393838/325033/100000665/100034609/799109/100149130/559154/568887/569827/445057/324790/100499203/406460/353314/30436/560385/325085/796345/541517/559679	23
20dph M vs WT Up-Regulation	GO_RESPONSE_TO_BACTERIUM	GO_RESPONSE_TO_BACTERIUM	40/435	428/13008	3.86021e-09	1.12939e-05	9.96128e-06	352926/30757/556341/436895/101885596/570626/30400/571146/403139/406769/553418/30236/768188/407734/100009657/447944/30202/563208/100135755/492336/100333757/100101464/368851/553612/322614/556502/30331/140599/108180329/100535184/565194/30680/100333821/404036/100270764/100149189/566261/100535309/100006053/100334824	40
20dph M vs WT Up-Regulation	GO_T_CELL_ACTIVATION	GO_T_CELL_ACTIVATION	36/435	370/13008	8.43145e-09	1.12939e-05	9.96128e-06	559627/58113/30757/323269/563920/794891/556341/30400/792160/30210/768188/393707/324188/563208/100000665/58126/100101464/368878/100006778/84037/322614/321099/100330617/561370/100330801/30680/570830/795414/100002113/436920/100334206/559834/100007048/553270/561701/100334824	36
20dph M vs WT Up-Regulation	GO_LEUKOCYTE_CELL_CELL_ADHESION	GO_LEUKOCYTE_CELL_CELL_ADHESION	30/435	273/13008	9.78954e-09	1.12939e-05	9.96128e-06	559627/58113/30757/323269/794891/556341/799354/386787/792160/557797/768188/393707/563208/100000665/58126/368878/100006778/84037/322614/561370/100330801/30680/570830/570147/100002113/436920/559834/553270/561701/100334824	30
20dph M vs WT Up-Regulation	GO_MUSCLE_FILAMENT_SLIDING	GO_MUSCLE_FILAMENT_SLIDING	11/435	41/13008	6.58401e-08	5.69681e-05	5.02464e-05	393908/751793/334274/541384/100149148/494070/492356/558627/798632/556258/140599	11
20dph M vs WT Up-Regulation	GO_NEGATIVE_REGULATION_OF_CELL_ADHESION	GO_NEGATIVE_REGULATION_OF_CELL_ADHESION	26/435	239/13008	1.18614e-07	8.21046e-05	7.2417e-05	58113/30757/326281/799354/792160/768188/393707/569217/565367/100000665/58126/436615/562490/84037/322614/563432/561370/436612/570830/559834/560743/553270/561701/266753/30363/378983	26
20dph M vs WT Up-Regulation	GO_REGULATION_OF_T_CELL_ACTIVATION	GO_REGULATION_OF_T_CELL_ACTIVATION	26/435	247/13008	2.28582e-07	0.000127086	0.000112091	559627/58113/30757/323269/794891/556341/792160/768188/393707/324188/563208/100000665/58126/368878/100006778/84037/322614/321099/561370/30680/570830/100002113/436920/559834/553270/561701	26
20dph M vs WT Up-Regulation	GO_REGULATION_OF_ALPHA_BETA_T_CELL_ACTIVATION	GO_REGULATION_OF_ALPHA_BETA_T_CELL_ACTIVATION	14/435	78/13008	2.57037e-07	0.000127086	0.000112091	30757/323269/794891/556341/792160/393707/58126/84037/322614/561370/30680/570830/559834/561701	14
20dph M vs WT Up-Regulation	GO_NEGATIVE_REGULATION_OF_LEUKOCYTE_CELL_CELL_ADHESION	GO_NEGATIVE_REGULATION_OF_LEUKOCYTE_CELL_CELL_ADHESION	15/435	95/13008	5.47086e-07	0.000209385	0.000184679	58113/30757/799354/792160/768188/393707/100000665/58126/84037/322614/561370/570830/559834/553270/561701	15
20dph M vs WT Up-Regulation	GO_NEGATIVE_REGULATION_OF_IMMUNE_SYSTEM_PROCESS	GO_NEGATIVE_REGULATION_OF_IMMUNE_SYSTEM_PROCESS	31/435	345/13008	5.57626e-07	0.000209385	0.000184679	352926/58113/30757/323269/556341/567192/799354/792160/30210/406769/30084/393541/768188/393707/563208/100000665/58126/100101464/436615/30766/84037/322614/561370/100535184/30680/570830/100334206/559834/560743/553270/561701	31
20dph M vs WT Up-Regulation	GO_RESPONSE_TO_INTERFERON_GAMMA	GO_RESPONSE_TO_INTERFERON_GAMMA	19/435	150/13008	6.04984e-07	0.000209385	0.000184679	30757/794891/556341/436895/101885596/30400/792160/768188/553776/563208/368878/436615/321099/140599/100535184/100330801/404036/100270764/100334824	19
20dph M vs WT Up-Regulation	GO_NEGATIVE_REGULATION_OF_ALPHA_BETA_T_CELL_ACTIVATION	GO_NEGATIVE_REGULATION_OF_ALPHA_BETA_T_CELL_ACTIVATION	9/435	32/13008	6.81127e-07	0.000214307	0.000189021	30757/393707/58126/84037/322614/561370/570830/559834/561701	9
20dph M vs WT Up-Regulation	GO_REGULATION_OF_CELL_CELL_ADHESION	GO_REGULATION_OF_CELL_CELL_ADHESION	31/435	353/13008	9.15361e-07	0.000264005	0.000232855	559627/58113/30757/323269/794891/326281/556341/799354/792160/557797/768188/393707/563208/565367/100000665/58126/368878/100006778/562490/84037/322614/561370/100330801/30680/570830/100002113/436920/559834/553270/561701/100334824	31
20dph M vs WT Up-Regulation	GO_DEFENSE_RESPONSE_TO_BACTERIUM	GO_DEFENSE_RESPONSE_TO_BACTERIUM	17/435	129/13008	1.35544e-06	0.000360859	0.000318281	30757/556341/436895/570626/403139/406769/30202/100135755/492336/100101464/368851/553612/322614/565194/404036/100149189/100535309	17
20dph M vs WT Up-Regulation	GO_MUSCLE_SYSTEM_PROCESS	GO_MUSCLE_SYSTEM_PROCESS	34/435	418/13008	1.56394e-06	0.000386629	0.00034101	393908/664708/751793/436834/334274/541384/492702/195815/553418/100149148/30236/494070/555423/799492/492356/558627/572909/405774/794240/568877/30296/387300/100006778/436744/322614/321099/798632/556258/767757/140599/563732/553270/558800/101883528	34
20dph M vs WT Up-Regulation	GO_REGULATION_OF_CELL_ACTIVATION	GO_REGULATION_OF_CELL_ACTIVATION	35/435	446/13008	2.48159e-06	0.000572586	0.000505025	559627/58113/30757/323269/794891/556341/792160/406769/557797/768188/393707/324188/563328/563208/565367/559529/100000665/58126/100101464/368878/100006778/84037/322614/321099/561370/108180329/30680/570830/100002113/436920/100270764/559834/100007048/553270/561701	35
20dph M vs WT Up-Regulation	GO_ALPHA_BETA_T_CELL_ACTIVATION	GO_ALPHA_BETA_T_CELL_ACTIVATION	16/435	121/13008	2.64814e-06	0.000572827	0.000505238	30757/323269/794891/556341/792160/393707/58126/84037/322614/561370/30680/570830/795414/559834/100007048/561701	16
20dph M vs WT Up-Regulation	GO_REGULATION_OF_LYMPHOCYTE_ACTIVATION	GO_REGULATION_OF_LYMPHOCYTE_ACTIVATION	29/435	336/13008	2.93037e-06	0.000592033	0.000522178	559627/58113/30757/323269/794891/556341/792160/768188/393707/324188/563328/563208/100000665/58126/368878/100006778/84037/322614/321099/561370/30680/570830/100002113/436920/100270764/559834/100007048/553270/561701	29
20dph M vs WT Up-Regulation	GO_INTERFERON_GAMMA_MEDIATED_SIGNALING_PATHWAY	GO_INTERFERON_GAMMA_MEDIATED_SIGNALING_PATHWAY	12/435	70/13008	3.07905e-06	0.000592033	0.000522178	30757/556341/436895/101885596/30400/792160/768188/368878/436615/100535184/100330801/100334824	12
20dph M vs WT Up-Regulation	GO_NEGATIVE_REGULATION_OF_LYMPHOCYTE_ACTIVATION	GO_NEGATIVE_REGULATION_OF_LYMPHOCYTE_ACTIVATION	15/435	115/13008	6.44598e-06	0.00117419	0.00103564	58113/30757/556341/792160/768188/393707/100000665/58126/84037/322614/561370/570830/559834/553270/561701	15
20dph M vs WT Up-Regulation	GO_MUSCLE_ADAPTATION	GO_MUSCLE_ADAPTATION	14/435	102/13008	7.18061e-06	0.00118663	0.00104662	492702/195815/553418/494070/558627/572909/568877/30296/100006778/321099/556258/767757/553270/101883528	14
20dph M vs WT Up-Regulation	GO_REGULATION_OF_LEUKOCYTE_PROLIFERATION	GO_REGULATION_OF_LEUKOCYTE_PROLIFERATION	19/435	177/13008	7.38547e-06	0.00118663	0.00104662	559627/58113/30757/794891/556341/792160/768188/393707/563208/368878/100006778/84037/322614/561370/570830/100002113/100270764/100007048/553270	19
20dph M vs WT Up-Regulation	GO_NEGATIVE_REGULATION_OF_CELL_CELL_ADHESION	GO_NEGATIVE_REGULATION_OF_CELL_CELL_ADHESION	17/435	146/13008	7.54285e-06	0.00118663	0.00104662	58113/30757/326281/799354/792160/768188/393707/100000665/58126/562490/84037/322614/561370/570830/559834/553270/561701	17
20dph M vs WT Up-Regulation	GO_NEGATIVE_REGULATION_OF_CD4_POSITIVE_ALPHA_BETA_T_CELL_ACTIVATION	GO_NEGATIVE_REGULATION_OF_CD4_POSITIVE_ALPHA_BETA_T_CELL_ACTIVATION	7/435	24/13008	9.41286e-06	0.00141643	0.0012493	393707/58126/84037/322614/561370/570830/559834	7
20dph M vs WT Up-Regulation	GO_ADAPTIVE_IMMUNE_RESPONSE	GO_ADAPTIVE_IMMUNE_RESPONSE	25/435	284/13008	1.01351e-05	0.00146156	0.00128911	58113/30757/794891/556341/393775/30400/792160/562289/768188/393707/569217/100101464/566671/368878/100006778/562490/322614/100330617/561370/100333821/795414/100270764/566261/559834/100334824	25
20dph M vs WT Up-Regulation	GO_POSITIVE_REGULATION_OF_LEUKOCYTE_CELL_CELL_ADHESION	GO_POSITIVE_REGULATION_OF_LEUKOCYTE_CELL_CELL_ADHESION	19/435	183/13008	1.19702e-05	0.00165716	0.00146163	559627/58113/30757/323269/794891/556341/557797/393707/563208/58126/368878/100006778/561370/100330801/30680/570830/100002113/436920/100334824	19
20dph M vs WT Up-Regulation	GO_RESPONSE_TO_ALCOHOL	GO_RESPONSE_TO_ALCOHOL	21/435	219/13008	1.44219e-05	0.00187469	0.0016535	794891/100006090/100332594/792433/550256/30077/445065/393714/563208/58215/568021/30296/321099/393386/30331/566132/436612/30680/568698/30117/100334824	21
20dph M vs WT Up-Regulation	GO_STRIATED_MUSCLE_ADAPTATION	GO_STRIATED_MUSCLE_ADAPTATION	9/435	45/13008	1.46249e-05	0.00187469	0.0016535	492702/195815/553418/494070/558627/572909/568877/321099/556258	9
20dph M vs WT Up-Regulation	GO_MUSCLE_CELL_DEVELOPMENT	GO_MUSCLE_CELL_DEVELOPMENT	18/435	172/13008	1.81817e-05	0.00224738	0.00198221	352926/393908/559835/664708/100537539/195815/768289/393640/558627/572909/568877/559529/556258/556502/767757/100007048/30101/101883528	18
20dph M vs WT Up-Regulation	GO_POSITIVE_REGULATION_OF_IMMUNE_RESPONSE	GO_POSITIVE_REGULATION_OF_IMMUNE_RESPONSE	35/435	490/13008	1.94284e-05	0.00229227	0.0020218	58113/30757/794891/556341/393775/567192/101885596/30400/334274/405825/768180/557797/768188/570207/563328/30202/100000665/58126/100101464/368851/337172/368878/436615/100006778/100535184/30680/795414/557341/100270764/100149189/566261/559834/560743/100007048/100334824	35
20dph M vs WT Up-Regulation	GO_EXTRACELLULAR_STRUCTURE_ORGANIZATION	GO_EXTRACELLULAR_STRUCTURE_ORGANIZATION	28/435	352/13008	2.00733e-05	0.00229227	0.0020218	100536858/100149890/386787/359835/405825/334113/445380/571682/557797/555282/100004382/569217/101886065/568379/450053/791878/560869/569618/569259/406397/322921/321298/100330801/569571/562690/570643/378983/100334824	28
20dph M vs WT Up-Regulation	GO_LYMPHOCYTE_ACTIVATION_INVOLVED_IN_IMMUNE_RESPONSE	GO_LYMPHOCYTE_ACTIVATION_INVOLVED_IN_IMMUNE_RESPONSE	16/435	142/13008	2.11406e-05	0.00229227	0.0020218	58113/794891/556341/768188/393707/563328/100101464/562490/100330617/561370/30680/795414/100002113/100270764/559834/100334824	16
20dph M vs WT Up-Regulation	GO_REGULATION_OF_CD4_POSITIVE_ALPHA_BETA_T_CELL_ACTIVATION	GO_REGULATION_OF_CD4_POSITIVE_ALPHA_BETA_T_CELL_ACTIVATION	9/435	47/13008	2.11941e-05	0.00229227	0.0020218	794891/393707/58126/84037/322614/561370/30680/570830/559834	9
20dph M vs WT Up-Regulation	GO_NEGATIVE_REGULATION_OF_CELL_ACTIVATION	GO_NEGATIVE_REGULATION_OF_CELL_ACTIVATION	17/435	159/13008	2.34389e-05	0.00245824	0.00216819	58113/30757/556341/792160/406769/768188/393707/100000665/58126/84037/322614/561370/108180329/570830/559834/553270/561701	17
20dph M vs WT Up-Regulation	GO_MYELOID_CELL_DIFFERENTIATION	GO_MYELOID_CELL_DIFFERENTIATION	29/435	377/13008	2.66951e-05	0.00270752	0.00238805	58113/323269/794891/436895/555192/30400/30210/445380/30084/100332594/792433/436903/393707/378854/565367/58126/100101464/100134935/30296/30766/64607/406397/30331/561370/792714/30680/100333821/795414/30117	29
20dph M vs WT Up-Regulation	GO_T_CELL_ACTIVATION_INVOLVED_IN_IMMUNE_RESPONSE	GO_T_CELL_ACTIVATION_INVOLVED_IN_IMMUNE_RESPONSE	11/435	73/13008	2.82808e-05	0.00270752	0.00238805	58113/794891/768188/393707/100101464/100330617/561370/30680/795414/559834/100334824	11
20dph M vs WT Up-Regulation	GO_REGULATION_OF_IMMUNE_EFFECTOR_PROCESS	GO_REGULATION_OF_IMMUNE_EFFECTOR_PROCESS	25/435	302/13008	2.88733e-05	0.00270752	0.00238805	58113/30757/794891/556341/393775/567192/30400/768180/557797/768188/393707/570207/563328/30202/30077/100101464/337172/561370/30680/404036/100270764/100149189/566261/559834/100334824	25
20dph M vs WT Up-Regulation	GO_RESPONSE_TO_ETHANOL	GO_RESPONSE_TO_ETHANOL	14/435	115/13008	2.89448e-05	0.00270752	0.00238805	792433/30077/445065/393714/563208/58215/568021/321099/393386/30331/436612/30680/30117/100334824	14
20dph M vs WT Up-Regulation	GO_LEUKOCYTE_PROLIFERATION	GO_LEUKOCYTE_PROLIFERATION	21/435	230/13008	3.02026e-05	0.00275082	0.00242625	559627/58113/30757/794891/556341/393775/792160/768188/393707/563208/368878/100006778/84037/322614/561370/570830/100002113/100270764/559834/100007048/553270	21
20dph M vs WT Up-Regulation	GO_ENSHEATHMENT_OF_NEURONS	GO_ENSHEATHMENT_OF_NEURONS	15/435	131/13008	3.15139e-05	0.00279666	0.00246667	326281/114417/406835/393775/100535152/100006090/569217/571950/378854/474346/30398/100330617/436825/30680/30101	15
20dph M vs WT Up-Regulation	GO_T_CELL_DIFFERENTIATION	GO_T_CELL_DIFFERENTIATION	20/435	214/13008	3.33779e-05	0.00288802	0.00254726	58113/30757/323269/563920/794891/30400/792160/30210/393707/324188/58126/100101464/100330617/561370/30680/570830/795414/436920/559834/100007048	20
20dph M vs WT Up-Regulation	GO_ACTIN_MEDIATED_CELL_CONTRACTION	GO_ACTIN_MEDIATED_CELL_CONTRACTION	14/435	117/13008	3.51865e-05	0.00297026	0.00261979	393908/751793/334274/541384/100149148/30236/494070/555423/492356/558627/794240/798632/556258/140599	14
20dph M vs WT Up-Regulation	GO_POSITIVE_REGULATION_OF_CELL_ACTIVATION	GO_POSITIVE_REGULATION_OF_CELL_ACTIVATION	23/435	273/13008	4.57581e-05	0.00377068	0.00332577	559627/58113/30757/323269/794891/556341/557797/393707/563328/563208/565367/559529/58126/100101464/368878/100006778/561370/30680/570830/100002113/436920/100270764/100007048	23
20dph M vs WT Up-Regulation	GO_RESPONSE_TO_MECHANICAL_STIMULUS	GO_RESPONSE_TO_MECHANICAL_STIMULUS	19/435	206/13008	6.25949e-05	0.00469276	0.00413905	799354/403139/792160/566537/30236/792433/559728/568877/387300/474346/569259/556258/322846/100000500/563732/100270764/794624/567026/378983	19
20dph M vs WT Up-Regulation	GO_RESPONSE_TO_EXTRACELLULAR_STIMULUS	GO_RESPONSE_TO_EXTRACELLULAR_STIMULUS	33/435	477/13008	6.31969e-05	0.00469276	0.00413905	30757/436933/334274/562289/386969/553418/566537/792433/100148522/406466/334098/324188/791878/30296/321099/100330617/393386/556502/561924/30680/100000775/563732/561963/407989/100270764/100005732/100535309/503703/100007048/393184/325423/378983/100334824	33
20dph M vs WT Up-Regulation	GO_ANTIGEN_PROCESSING_AND_PRESENTATION_OF_ENDOGENOUS_ANTIGEN	GO_ANTIGEN_PROCESSING_AND_PRESENTATION_OF_ENDOGENOUS_ANTIGEN	5/435	14/13008	6.3721e-05	0.00469276	0.00413905	58113/30757/556341/30400/30163	5
20dph M vs WT Up-Regulation	GO_REGULATION_OF_CD8_POSITIVE_ALPHA_BETA_T_CELL_ACTIVATION	GO_REGULATION_OF_CD8_POSITIVE_ALPHA_BETA_T_CELL_ACTIVATION	5/435	14/13008	6.3721e-05	0.00469276	0.00413905	30757/556341/792160/58126/570830	5
20dph M vs WT Up-Regulation	GO_PHAGOCYTOSIS	GO_PHAGOCYTOSIS	21/435	242/13008	6.37271e-05	0.00469276	0.00413905	436895/101885596/334274/406769/557797/558580/768188/30202/563208/492336/571584/100101464/541486/321099/571812/30680/562473/100002113/566261/561701/100334824	21
20dph M vs WT Up-Regulation	GO_REGULATION_OF_MUSCLE_ADAPTATION	GO_REGULATION_OF_MUSCLE_ADAPTATION	11/435	80/13008	6.74959e-05	0.00479729	0.00423125	492702/195815/553418/494070/558627/568877/30296/100006778/767757/553270/101883528	11
20dph M vs WT Up-Regulation	GO_POSITIVE_REGULATION_OF_CELL_CELL_ADHESION	GO_POSITIVE_REGULATION_OF_CELL_CELL_ADHESION	20/435	225/13008	6.79188e-05	0.00479729	0.00423125	559627/58113/30757/323269/794891/556341/557797/393707/563208/565367/58126/368878/100006778/561370/100330801/30680/570830/100002113/436920/100334824	20
20dph M vs WT Up-Regulation	GO_MUSCLE_CONTRACTION	GO_MUSCLE_CONTRACTION	26/435	341/13008	8.05484e-05	0.00557556	0.00491769	393908/664708/751793/436834/334274/541384/100149148/30236/494070/555423/799492/492356/558627/405774/794240/568877/387300/436744/322614/798632/556258/767757/140599/563732/553270/558800	26
20dph M vs WT Up-Regulation	GO_CD8_POSITIVE_ALPHA_BETA_T_CELL_ACTIVATION	GO_CD8_POSITIVE_ALPHA_BETA_T_CELL_ACTIVATION	6/435	23/13008	8.40183e-05	0.00569258	0.00502091	30757/556341/792160/58126/570830/100007048	6
20dph M vs WT Up-Regulation	GO_LEUKOCYTE_MIGRATION	GO_LEUKOCYTE_MIGRATION	27/435	362/13008	8.55286e-05	0.00569258	0.00502091	100136858/58113/794891/101885596/100332249/799354/386787/445380/768180/557797/569217/563208/100135755/100101464/100134935/474346/562490/436744/30747/101884672/108180329/100330801/570147/100333821/100002113/557341/100334824	27
20dph M vs WT Up-Regulation	GO_LEUKOCYTE_DIFFERENTIATION	GO_LEUKOCYTE_DIFFERENTIATION	31/435	445/13008	9.29388e-05	0.00606908	0.00535298	58113/30757/323269/563920/794891/30400/792160/30210/30084/792433/768188/393707/324188/378854/568877/58126/100101464/30766/406397/100330617/30331/561370/792714/30680/570830/100333821/795414/436920/559834/100007048/30117	31
20dph M vs WT Up-Regulation	GO_RESPONSE_TO_STARVATION	GO_RESPONSE_TO_STARVATION	18/435	195/13008	9.61959e-05	0.00616545	0.00543798	30757/436933/334274/562289/553418/566537/100148522/406466/30296/556502/561924/100000775/407989/100005732/503703/100007048/393184/325423	18
20dph M vs WT Up-Regulation	GO_NEGATIVE_REGULATION_OF_LEUKOCYTE_APOPTOTIC_PROCESS	GO_NEGATIVE_REGULATION_OF_LEUKOCYTE_APOPTOTIC_PROCESS	8/435	45/13008	0.000106497	0.00670154	0.00591081	58113/794891/799354/393541/393707/100101464/322614/561370	8
20dph M vs WT Up-Regulation	GO_POSITIVE_REGULATION_OF_CELL_ADHESION	GO_POSITIVE_REGULATION_OF_CELL_ADHESION	27/435	370/13008	0.000123207	0.00761463	0.00671617	559627/393908/58113/30757/323269/794891/556341/100149890/799354/386787/557797/393707/563208/565367/58126/368878/100006778/30747/100330617/561370/100330801/30680/570830/100002113/436920/562690/100334824	27
20dph M vs WT Up-Regulation	GO_MULTI_MULTICELLULAR_ORGANISM_PROCESS	GO_MULTI_MULTICELLULAR_ORGANISM_PROCESS	18/435	200/13008	0.000132931	0.00807146	0.0071191	30757/386787/566537/30236/393825/322814/334098/445065/791878/337333/436744/406397/556502/100148818/108180329/30680/563732/100007048	18
20dph M vs WT Up-Regulation	GO_REGULATION_OF_CELL_SHAPE	GO_REGULATION_OF_CELL_SHAPE	15/435	149/13008	0.000139447	0.00832114	0.00733931	100151562/393908/101885596/557797/492802/563208/565367/368851/569259/326287/322846/436825/100002113/557062/100334824	15
20dph M vs WT Up-Regulation	GO_LYMPHOCYTE_DIFFERENTIATION	GO_LYMPHOCYTE_DIFFERENTIATION	23/435	301/13008	0.000199743	0.011608	0.0102384	58113/30757/323269/563920/794891/30400/792160/30210/768188/393707/324188/568877/58126/100101464/100330617/561370/30680/570830/795414/436920/559834/100007048/30117	23
20dph M vs WT Up-Regulation	GO_POSITIVE_REGULATION_OF_LYMPHOCYTE_ACTIVATION	GO_POSITIVE_REGULATION_OF_LYMPHOCYTE_ACTIVATION	19/435	225/13008	0.000201237	0.011608	0.0102384	559627/58113/30757/323269/794891/556341/393707/563328/563208/58126/368878/100006778/561370/30680/570830/100002113/436920/100270764/100007048	19
20dph M vs WT Up-Regulation	GO_RESPONSE_TO_CORTICOSTEROID	GO_RESPONSE_TO_CORTICOSTEROID	15/435	155/13008	0.000216286	0.0122716	0.0108237	100006042/792433/334098/393714/58215/492336/30296/337172/436825/393386/556502/563732/100007048/447800/100334824	15
20dph M vs WT Up-Regulation	GO_CD4_POSITIVE_ALPHA_BETA_T_CELL_ACTIVATION	GO_CD4_POSITIVE_ALPHA_BETA_T_CELL_ACTIVATION	10/435	77/13008	0.000233051	0.0129113	0.0113879	794891/393707/58126/84037/322614/561370/30680/570830/795414/559834	10
20dph M vs WT Up-Regulation	GO_REGULATION_OF_PRODUCTION_OF_MOLECULAR_MEDIATOR_OF_IMMUNE_RESPONSE	GO_REGULATION_OF_PRODUCTION_OF_MOLECULAR_MEDIATOR_OF_IMMUNE_RESPONSE	12/435	107/13008	0.000235022	0.0129113	0.0113879	58113/30757/556341/30400/768188/393707/570207/30202/30077/100101464/561370/100270764	12
20dph M vs WT Up-Regulation	GO_ALPHA_BETA_T_CELL_PROLIFERATION	GO_ALPHA_BETA_T_CELL_PROLIFERATION	6/435	28/13008	0.000272089	0.0147141	0.0129779	30757/556341/792160/84037/322614/570830	6
20dph M vs WT Up-Regulation	GO_POSITIVE_REGULATION_OF_VASCULATURE_DEVELOPMENT	GO_POSITIVE_REGULATION_OF_VASCULATURE_DEVELOPMENT	16/435	177/13008	0.0002951	0.015713	0.013859	100332249/386787/557797/100332730/101886094/563208/100135755/492336/30746/58126/30747/393386/556502/567542/100270764/266753	16
20dph M vs WT Up-Regulation	GO_HUMORAL_IMMUNE_RESPONSE	GO_HUMORAL_IMMUNE_RESPONSE	14/435	143/13008	0.000309057	0.0157467	0.0138888	30757/556341/393775/567192/405825/562289/768180/768188/30202/563208/337172/100149189/566261/100007048	14
20dph M vs WT Up-Regulation	GO_HOMEOSTASIS_OF_NUMBER_OF_CELLS	GO_HOMEOSTASIS_OF_NUMBER_OF_CELLS	19/435	233/13008	0.000314429	0.0157467	0.0138888	58113/555192/30400/30210/393541/100332594/436903/393707/569217/565367/100101464/30296/30766/64607/561370/100002113/559834/100007048/30117	19
20dph M vs WT Up-Regulation	GO_CELLULAR_RESPONSE_TO_EXTERNAL_STIMULUS	GO_CELLULAR_RESPONSE_TO_EXTERNAL_STIMULUS	23/435	311/13008	0.000320286	0.0157467	0.0138888	30757/436933/403139/792160/334274/562289/386969/566537/30236/792433/406466/568877/30296/474346/100330617/100000775/100270764/100005732/503703/100007048/393184/378983/100334824	23
20dph M vs WT Up-Regulation	GO_REGULATION_OF_VASCULATURE_DEVELOPMENT	GO_REGULATION_OF_VASCULATURE_DEVELOPMENT	23/435	311/13008	0.000320286	0.0157467	0.0138888	563920/570626/100332249/386787/557797/100332730/101886094/556984/450053/563208/100135755/492336/30746/58126/30747/563432/393386/556502/567542/100000775/100270764/266753/447800	23
20dph M vs WT Up-Regulation	GO_POSITIVE_REGULATION_OF_LYASE_ACTIVITY	GO_POSITIVE_REGULATION_OF_LYASE_ACTIVITY	5/435	19/13008	0.000322228	0.0157467	0.0138888	359835/447823/566671/393696/404036	5
20dph M vs WT Up-Regulation	GO_REGULATION_OF_CYTOKINE_PRODUCTION_INVOLVED_IN_IMMUNE_RESPONSE	GO_REGULATION_OF_CYTOKINE_PRODUCTION_INVOLVED_IN_IMMUNE_RESPONSE	9/435	66/13008	0.000328398	0.0157467	0.0138888	58113/30757/556341/30400/393707/570207/30202/100101464/561370	9
20dph M vs WT Up-Regulation	GO_POSITIVE_REGULATION_OF_LEUKOCYTE_PROLIFERATION	GO_POSITIVE_REGULATION_OF_LEUKOCYTE_PROLIFERATION	12/435	111/13008	0.000331578	0.0157467	0.0138888	559627/58113/30757/794891/556341/393707/368878/100006778/561370/100002113/100270764/100007048	12
20dph M vs WT Up-Regulation	GO_T_CELL_PROLIFERATION	GO_T_CELL_PROLIFERATION	14/435	144/13008	0.000332133	0.0157467	0.0138888	559627/30757/794891/556341/792160/368878/100006778/84037/322614/561370/570830/100002113/559834/553270	14
20dph M vs WT Up-Regulation	GO_ANTIGEN_PROCESSING_AND_PRESENTATION_OF_ENDOGENOUS_PEPTIDE_ANTIGEN	GO_ANTIGEN_PROCESSING_AND_PRESENTATION_OF_ENDOGENOUS_PEPTIDE_ANTIGEN	4/435	11/13008	0.000337596	0.0157894	0.0139264	30757/556341/30400/30163	4
20dph M vs WT Up-Regulation	GO_REGENERATION	GO_REGENERATION	16/435	180/13008	0.000356699	0.0164605	0.0145183	352926/30757/553217/799354/100332594/569217/572909/394244/492336/474346/321099/799267/556502/794624/100007048/378983	16
20dph M vs WT Up-Regulation	GO_RESPONSE_TO_PAIN	GO_RESPONSE_TO_PAIN	6/435	30/13008	0.00040523	0.018211	0.0160623	322473/565776/568379/387300/436744/563732	6
20dph M vs WT Up-Regulation	GO_ACTIN_FILAMENT_BASED_MOVEMENT	GO_ACTIN_FILAMENT_BASED_MOVEMENT	14/435	147/13008	0.000410419	0.018211	0.0160623	393908/751793/334274/541384/100149148/30236/494070/555423/492356/558627/794240/798632/556258/140599	14
20dph M vs WT Up-Regulation	GO_MYELOID_CELL_HOMEOSTASIS	GO_MYELOID_CELL_HOMEOSTASIS	14/435	147/13008	0.000410419	0.018211	0.0160623	555192/30400/30210/100332594/436903/393707/569217/565367/100101464/30296/30766/64607/561370/30117	14
20dph M vs WT Up-Regulation	GO_MONOCYTE_CHEMOTAXIS	GO_MONOCYTE_CHEMOTAXIS	7/435	42/13008	0.000436139	0.0191073	0.0168528	794891/799354/563208/100135755/436744/101884672/100333821	7
20dph M vs WT Up-Regulation	GO_MUSCLE_TISSUE_DEVELOPMENT	GO_MUSCLE_TISSUE_DEVELOPMENT	26/435	380/13008	0.000447233	0.0193484	0.0170655	352926/393908/563920/559835/100537539/195815/553418/30236/100332594/100006042/494070/324188/572909/30077/559728/568877/559529/798632/556258/100330617/436825/767757/30680/100007048/30101/101883528	26
20dph M vs WT Up-Regulation	GO_RESPONSE_TO_PARATHYROID_HORMONE	GO_RESPONSE_TO_PARATHYROID_HORMONE	4/435	12/13008	0.000493069	0.020728	0.0182823	386969/30236/568877/100000500	4
20dph M vs WT Up-Regulation	GO_RESPONSE_TO_OXYGEN_LEVELS	GO_RESPONSE_TO_OXYGEN_LEVELS	26/435	383/13008	0.000503711	0.020728	0.0182823	555192/799354/550134/195815/553418/100332594/334098/393776/559728/406590/791878/559529/30296/387300/30747/64607/100330617/436825/393376/393386/556502/404036/100007048/266753/378983/100334824	26
20dph M vs WT Up-Regulation	GO_POSITIVE_REGULATION_OF_CYTOKINE_PRODUCTION_INVOLVED_IN_IMMUNE_RESPONSE	GO_POSITIVE_REGULATION_OF_CYTOKINE_PRODUCTION_INVOLVED_IN_IMMUNE_RESPONSE	7/435	43/13008	0.000506173	0.020728	0.0182823	58113/30757/556341/30400/570207/30202/100101464	7
20dph M vs WT Up-Regulation	GO_REGULATION_OF_CELL_KILLING	GO_REGULATION_OF_CELL_KILLING	8/435	56/13008	0.000509067	0.020728	0.0182823	30757/556341/567192/30400/768188/563328/404036/100334824	8
20dph M vs WT Up-Regulation	GO_T_CELL_DIFFERENTIATION_INVOLVED_IN_IMMUNE_RESPONSE	GO_T_CELL_DIFFERENTIATION_INVOLVED_IN_IMMUNE_RESPONSE	8/435	56/13008	0.000509067	0.020728	0.0182823	794891/393707/100101464/100330617/561370/30680/795414/559834	8
20dph M vs WT Up-Regulation	GO_STRIATED_MUSCLE_CONTRACTION	GO_STRIATED_MUSCLE_CONTRACTION	15/435	168/13008	0.000515833	0.0207593	0.0183099	393908/436834/100149148/30236/494070/555423/558627/794240/568877/322614/556258/767757/563732/553270/558800	15
20dph M vs WT Up-Regulation	GO_REGULATION_OF_TYPE_2_IMMUNE_RESPONSE	GO_REGULATION_OF_TYPE_2_IMMUNE_RESPONSE	5/435	21/13008	0.000533588	0.021227	0.0187224	58113/100332249/393707/322614/30680	5
20dph M vs WT Up-Regulation	GO_NEGATIVE_REGULATION_OF_LEUKOCYTE_DIFFERENTIATION	GO_NEGATIVE_REGULATION_OF_LEUKOCYTE_DIFFERENTIATION	10/435	86/13008	0.000575946	0.0226517	0.019979	58113/792160/30210/30084/768188/393707/58126/561370/30680/559834	10
20dph M vs WT Up-Regulation	GO_POSITIVE_REGULATION_OF_EPITHELIAL_CELL_APOPTOTIC_PROCESS	GO_POSITIVE_REGULATION_OF_EPITHELIAL_CELL_APOPTOTIC_PROCESS	6/435	32/13008	0.000584441	0.0227275	0.0200459	553418/563208/30296/321099/406511/100270764	6
20dph M vs WT Up-Regulation	GO_STRIATED_MUSCLE_CELL_DIFFERENTIATION	GO_STRIATED_MUSCLE_CELL_DIFFERENTIATION	20/435	267/13008	0.000660228	0.025318	0.0223307	352926/393908/559835/664708/100537539/195815/768289/324188/558627/572909/568877/559529/556258/406511/100330617/767757/30680/100007048/30101/101883528	20
20dph M vs WT Up-Regulation	GO_REGULATION_OF_LEUKOCYTE_MEDIATED_CYTOTOXICITY	GO_REGULATION_OF_LEUKOCYTE_MEDIATED_CYTOTOXICITY	7/435	45/13008	0.000673001	0.025318	0.0223307	30757/556341/30400/768188/563328/404036/100334824	7
20dph M vs WT Up-Regulation	GO_SARCOMERE_ORGANIZATION	GO_SARCOMERE_ORGANIZATION	7/435	45/13008	0.000673001	0.025318	0.0223307	393908/664708/768289/558627/572909/556258/767757	7
20dph M vs WT Up-Regulation	GO_MYELOID_LEUKOCYTE_DIFFERENTIATION	GO_MYELOID_LEUKOCYTE_DIFFERENTIATION	16/435	191/13008	0.000686801	0.0255593	0.0225435	58113/794891/30210/30084/792433/378854/58126/100101464/30766/406397/30331/792714/30680/100333821/795414/30117	16
20dph M vs WT Up-Regulation	GO_ANTIGEN_PROCESSING_AND_PRESENTATION_OF_EXOGENOUS_PEPTIDE_ANTIGEN_VIA_MHC_CLASS_I	GO_ANTIGEN_PROCESSING_AND_PRESENTATION_OF_EXOGENOUS_PEPTIDE_ANTIGEN_VIA_MHC_CLASS_I	9/435	73/13008	0.000701042	0.0258118	0.0227662	30757/556341/30400/768188/322814/30163/100101464/393386/562473	9
20dph M vs WT Up-Regulation	GO_RESPONSE_TO_CAMP	GO_RESPONSE_TO_CAMP	10/435	89/13008	0.000756783	0.0273759	0.0241457	570191/447923/101886094/445065/393714/565367/324790/30747/108180329/100535309	10
20dph M vs WT Up-Regulation	GO_RESPONSE_TO_MOLECULE_OF_BACTERIAL_ORIGIN	GO_RESPONSE_TO_MOLECULE_OF_BACTERIAL_ORIGIN	20/435	270/13008	0.000759342	0.0273759	0.0241457	436895/101885596/30400/553418/30236/768188/100009657/30202/563208/100333757/556502/140599/108180329/30680/100333821/404036/100270764/566261/100006053/100334824	20
20dph M vs WT Up-Regulation	GO_POSITIVE_REGULATION_OF_PRODUCTION_OF_MOLECULAR_MEDIATOR_OF_IMMUNE_RESPONSE	GO_POSITIVE_REGULATION_OF_PRODUCTION_OF_MOLECULAR_MEDIATOR_OF_IMMUNE_RESPONSE	9/435	74/13008	0.000775006	0.0276525	0.0243898	58113/30757/556341/30400/570207/30202/30077/100101464/100270764	9
20dph M vs WT Up-Regulation	GO_REGULATION_OF_T_CELL_DIFFERENTIATION	GO_REGULATION_OF_T_CELL_DIFFERENTIATION	12/435	122/13008	0.000784697	0.0277126	0.0244428	58113/323269/794891/792160/393707/324188/58126/561370/30680/570830/436920/559834	12
20dph M vs WT Up-Regulation	GO_NEGATIVE_REGULATION_OF_ADAPTIVE_IMMUNE_RESPONSE	GO_NEGATIVE_REGULATION_OF_ADAPTIVE_IMMUNE_RESPONSE	6/435	34/13008	0.000819757	0.0283558	0.02501	30757/556341/768188/393707/561370/559834	6
20dph M vs WT Up-Regulation	GO_RESPONSE_TO_PURINE_CONTAINING_COMPOUND	GO_RESPONSE_TO_PURINE_CONTAINING_COMPOUND	13/435	140/13008	0.00083079	0.0283558	0.02501	570191/447923/553418/101886094/445065/393714/565367/387300/324790/30747/108180329/100535309/561701	13
20dph M vs WT Up-Regulation	GO_MYELOID_LEUKOCYTE_MEDIATED_IMMUNITY	GO_MYELOID_LEUKOCYTE_MEDIATED_IMMUNITY	29/435	461/13008	0.00083433	0.0283558	0.02501	30757/567192/678516/30400/359835/100334463/557797/30084/447823/768188/100004382/563328/100149130/447944/30202/566506/492336/791878/100101464/30712/791208/406397/336334/321099/393386/100330801/100149189/324345/394102	29
20dph M vs WT Up-Regulation	GO_LEUKOCYTE_CHEMOTAXIS	GO_LEUKOCYTE_CHEMOTAXIS	15/435	176/13008	0.000838144	0.0283558	0.02501	58113/794891/799354/557797/569217/563208/100135755/100101464/100134935/562490/436744/101884672/100333821/100002113/557341	15
20dph M vs WT Up-Regulation	GO_ERYTHROCYTE_HOMEOSTASIS	GO_ERYTHROCYTE_HOMEOSTASIS	12/435	123/13008	0.000843873	0.0283558	0.02501	555192/30400/30210/100332594/436903/393707/565367/30296/30766/64607/561370/30117	12
20dph M vs WT Up-Regulation	GO_MULTICELLULAR_ORGANISMAL_RESPONSE_TO_STRESS	GO_MULTICELLULAR_ORGANISMAL_RESPONSE_TO_STRESS	9/435	75/13008	0.000855204	0.0284602	0.0251022	30236/322473/565776/568379/387300/436744/563732/794624/100007048	9
20dph M vs WT Up-Regulation	GO_ALPHA_BETA_T_CELL_DIFFERENTIATION	GO_ALPHA_BETA_T_CELL_DIFFERENTIATION	10/435	91/13008	0.000901516	0.0296055	0.0261123	323269/794891/792160/393707/58126/561370/30680/795414/559834/100007048	10
20dph M vs WT Up-Regulation	GO_NEGATIVE_REGULATION_OF_HEMOPOIESIS	GO_NEGATIVE_REGULATION_OF_HEMOPOIESIS	12/435	124/13008	0.000906728	0.0296055	0.0261123	58113/323269/792160/30210/30084/768188/393707/58126/30766/561370/30680/559834	12
20dph M vs WT Up-Regulation	GO_REGULATION_OF_KETONE_BIOSYNTHETIC_PROCESS	GO_REGULATION_OF_KETONE_BIOSYNTHETIC_PROCESS	4/435	14/13008	0.000945401	0.0305797	0.0269716	553418/492506/556502/100038765	4
20dph M vs WT Up-Regulation	GO_REGULATION_OF_ADAPTIVE_IMMUNE_RESPONSE	GO_REGULATION_OF_ADAPTIVE_IMMUNE_RESPONSE	12/435	126/13008	0.00104418	0.0334622	0.0295139	30757/794891/556341/30400/792160/768188/393707/100101464/100006778/561370/100270764/559834	12
20dph M vs WT Up-Regulation	GO_MYELOID_LEUKOCYTE_MIGRATION	GO_MYELOID_LEUKOCYTE_MIGRATION	14/435	162/13008	0.00108049	0.0343081	0.03026	58113/794891/799354/557797/569217/563208/100135755/100101464/100134935/562490/436744/101884672/100333821/557341	14
20dph M vs WT Up-Regulation	GO_GLIAL_CELL_DEVELOPMENT	GO_GLIAL_CELL_DEVELOPMENT	11/435	110/13008	0.00112094	0.0345315	0.030457	393775/100535152/100006090/571950/378854/474346/321099/30398/140599/561701/30101	11
20dph M vs WT Up-Regulation	GO_ADAPTIVE_IMMUNE_RESPONSE_BASED_ON_SOMATIC_RECOMBINATION_OF_IMMUNE_RECEPTORS_BUILT_FROM_IMMUNOGLOBULIN_SUPERFAMILY_DOMAINS	GO_ADAPTIVE_IMMUNE_RESPONSE_BASED_ON_SOMATIC_RECOMBINATION_OF_IMMUNE_RECEPTORS_BUILT_FROM_IMMUNOGLOBULIN_SUPERFAMILY_DOMAINS	16/435	200/13008	0.00112465	0.0345315	0.030457	58113/30757/794891/556341/393775/30400/768188/393707/100101464/562490/561370/795414/100270764/566261/559834/100334824	16
20dph M vs WT Up-Regulation	GO_MULTICELLULAR_ORGANISMAL_HOMEOSTASIS	GO_MULTICELLULAR_ORGANISMAL_HOMEOSTASIS	29/435	470/13008	0.00112661	0.0345315	0.030457	352926/30757/326281/555192/30400/550134/553734/553418/30236/792433/436905/799109/569217/322814/324188/447944/30077/791878/559529/436744/393386/30331/561924/100333821/100002113/557341/561963/100007048/492523	29
20dph M vs WT Up-Regulation	GO_COMPLEMENT_ACTIVATION	GO_COMPLEMENT_ACTIVATION	7/435	49/13008	0.0011358	0.0345315	0.030457	393775/567192/405825/768180/337172/100149189/566261	7
20dph M vs WT Up-Regulation	GO_REGULATION_OF_LEUKOCYTE_DIFFERENTIATION	GO_REGULATION_OF_LEUKOCYTE_DIFFERENTIATION	18/435	239/13008	0.00113741	0.0345315	0.030457	58113/323269/794891/792160/30210/30084/792433/768188/393707/324188/58126/30766/30331/561370/30680/570830/436920/559834	18
20dph M vs WT Up-Regulation	GO_WOUND_HEALING	GO_WOUND_HEALING	28/435	450/13008	0.00120431	0.0362445	0.031968	352926/393908/567192/386787/792160/406769/445380/768180/30236/100151488/550256/572909/565367/559529/100101464/387300/100333265/321099/108180329/792714/571812/100330801/100270764/558436/561701/570643/266753/378983	28
20dph M vs WT Up-Regulation	GO_POSITIVE_REGULATION_OF_IMMUNE_EFFECTOR_PROCESS	GO_POSITIVE_REGULATION_OF_IMMUNE_EFFECTOR_PROCESS	14/435	164/13008	0.00121667	0.0363007	0.0320176	58113/30757/794891/556341/30400/557797/570207/563328/30202/30077/100101464/30680/404036/100270764	14
20dph M vs WT Up-Regulation	GO_NEGATIVE_REGULATION_OF_CYTOKINE_PRODUCTION	GO_NEGATIVE_REGULATION_OF_CYTOKINE_PRODUCTION	17/435	221/13008	0.00122897	0.0363543	0.0320648	30757/556341/570867/406769/768188/393707/436615/84037/322614/561370/561924/100535184/30680/570830/795414/557341/100334206	17
20dph M vs WT Up-Regulation	GO_CELL_ADHESION_MEDIATED_BY_INTEGRIN	GO_CELL_ADHESION_MEDIATED_BY_INTEGRIN	8/435	64/13008	0.00125705	0.0368699	0.0325196	386787/557797/554050/569217/562490/563432/560743/100334824	8
20dph M vs WT Up-Regulation	GO_RESPONSE_TO_OXIDATIVE_STRESS	GO_RESPONSE_TO_OXIDATIVE_STRESS	26/435	408/13008	0.00127363	0.0370422	0.0326716	352926/393908/794891/555192/436933/30084/553418/406466/30507/450053/793910/568021/791878/559529/352931/564588/30296/324790/406397/100330617/393386/30331/562473/563732/436790/100007048	26
20dph M vs WT Up-Regulation	GO_NEGATIVE_REGULATION_OF_T_CELL_DIFFERENTIATION	GO_NEGATIVE_REGULATION_OF_T_CELL_DIFFERENTIATION	6/435	37/13008	0.00130211	0.037555	0.0331238	58113/792160/393707/58126/561370/559834	6
20dph M vs WT Up-Regulation	GO_CYTOKINE_PRODUCTION_INVOLVED_IN_IMMUNE_RESPONSE	GO_CYTOKINE_PRODUCTION_INVOLVED_IN_IMMUNE_RESPONSE	9/435	80/13008	0.00136365	0.0386197	0.0340629	58113/30757/556341/30400/393707/570207/30202/100101464/561370	9
20dph M vs WT Up-Regulation	GO_CELL_KILLING	GO_CELL_KILLING	10/435	96/13008	0.00136484	0.0386197	0.0340629	30757/556341/567192/30400/768188/563328/563208/100002113/404036/100334824	10
20dph M vs WT Up-Regulation	GO_CELL_CHEMOTAXIS	GO_CELL_CHEMOTAXIS	18/435	243/13008	0.0013725	0.0386197	0.0340629	58113/794891/799354/557797/569217/563208/100135755/559529/100101464/100134935/562490/436744/101884672/436948/100333821/100002113/436920/557341	18
20dph M vs WT Up-Regulation	GO_LEUKOCYTE_MEDIATED_CYTOTOXICITY	GO_LEUKOCYTE_MEDIATED_CYTOTOXICITY	8/435	65/13008	0.00139248	0.038866	0.0342801	30757/556341/30400/768188/563328/100002113/404036/100334824	8
20dph M vs WT Up-Regulation	GO_APOPTOTIC_CELL_CLEARANCE	GO_APOPTOTIC_CELL_CLEARANCE	7/435	51/13008	0.00144556	0.0400247	0.0353022	558580/563208/571584/541486/571812/30680/566261	7
20dph M vs WT Up-Regulation	GO_NEGATIVE_REGULATION_OF_IMMUNE_RESPONSE	GO_NEGATIVE_REGULATION_OF_IMMUNE_RESPONSE	11/435	114/13008	0.00150205	0.0400607	0.0353339	352926/30757/556341/567192/768188/393707/322614/561370/100535184/100334206/559834	11
20dph M vs WT Up-Regulation	GO_NEGATIVE_REGULATION_OF_LYMPHOCYTE_APOPTOTIC_PROCESS	GO_NEGATIVE_REGULATION_OF_LYMPHOCYTE_APOPTOTIC_PROCESS	5/435	26/13008	0.00150296	0.0400607	0.0353339	58113/393541/393707/322614/561370	5
20dph M vs WT Up-Regulation	GO_REGULATION_OF_T_HELPER_CELL_DIFFERENTIATION	GO_REGULATION_OF_T_HELPER_CELL_DIFFERENTIATION	5/435	26/13008	0.00150296	0.0400607	0.0353339	794891/393707/561370/30680/559834	5
20dph M vs WT Up-Regulation	GO_RESPONSE_TO_MUSCLE_ACTIVITY	GO_RESPONSE_TO_MUSCLE_ACTIVITY	5/435	26/13008	0.00150296	0.0400607	0.0353339	799552/553418/799109/407989/378983	5
20dph M vs WT Up-Regulation	GO_RECEPTOR_MEDIATED_ENDOCYTOSIS	GO_RECEPTOR_MEDIATED_ENDOCYTOSIS	18/435	245/13008	0.00150474	0.0400607	0.0353339	30757/794891/393775/570626/30400/406769/100006090/557797/768188/30507/559119/571584/100101464/30712/436966/556502/393696/565194	18
20dph M vs WT Up-Regulation	GO_MYOFIBRIL_ASSEMBLY	GO_MYOFIBRIL_ASSEMBLY	8/435	66/13008	0.00153925	0.0406668	0.0358685	393908/664708/768289/558627/572909/559529/556258/767757	8
20dph M vs WT Up-Regulation	GO_REGULATION_OF_HUMORAL_IMMUNE_RESPONSE	GO_REGULATION_OF_HUMORAL_IMMUNE_RESPONSE	7/435	52/13008	0.00162329	0.0424166	0.0374118	393775/567192/768180/768188/337172/100149189/566261	7
20dph M vs WT Up-Regulation	GO_CELLULAR_RESPONSE_TO_ETHANOL	GO_CELLULAR_RESPONSE_TO_ETHANOL	4/435	16/13008	0.00162999	0.0424166	0.0374118	563208/568021/393386/30117	4
20dph M vs WT Up-Regulation	GO_POSITIVE_REGULATION_OF_CYTOKINE_PRODUCTION	GO_POSITIVE_REGULATION_OF_CYTOKINE_PRODUCTION	23/435	351/13008	0.00166775	0.0430752	0.0379927	58113/30757/794891/326281/556341/436895/393775/30400/403139/792160/570207/30202/100135755/58126/100101464/368878/100006778/393386/561924/30680/563732/100270764/503703	23
20dph M vs WT Up-Regulation	GO_MEMBRANE_INVAGINATION	GO_MEMBRANE_INVAGINATION	8/435	67/13008	0.00169802	0.0432121	0.0381134	406769/557797/558580/768188/571584/100101464/541486/321099	8
20dph M vs WT Up-Regulation	GO_SMOOTH_MUSCLE_CELL_MIGRATION	GO_SMOOTH_MUSCLE_CELL_MIGRATION	8/435	67/13008	0.00169802	0.0432121	0.0381134	393908/553418/403079/568877/559529/792714/100007048/378983	8
20dph M vs WT Up-Regulation	GO_SKELETAL_MUSCLE_CONTRACTION	GO_SKELETAL_MUSCLE_CONTRACTION	6/435	39/13008	0.00172737	0.0436382	0.0384893	100149148/494070/558627/556258/767757/558800	6
20dph M vs WT Up-Regulation	GO_NEGATIVE_REGULATION_OF_PRODUCTION_OF_MOLECULAR_MEDIATOR_OF_IMMUNE_RESPONSE	GO_NEGATIVE_REGULATION_OF_PRODUCTION_OF_MOLECULAR_MEDIATOR_OF_IMMUNE_RESPONSE	5/435	27/13008	0.00179456	0.0446832	0.0394109	30757/556341/768188/393707/561370	5
20dph M vs WT Up-Regulation	GO_TYPE_2_IMMUNE_RESPONSE	GO_TYPE_2_IMMUNE_RESPONSE	5/435	27/13008	0.00179456	0.0446832	0.0394109	58113/100332249/393707/322614/30680	5
20dph M vs WT Up-Regulation	GO_REGULATION_OF_CD4_POSITIVE_ALPHA_BETA_T_CELL_DIFFERENTIATION	GO_REGULATION_OF_CD4_POSITIVE_ALPHA_BETA_T_CELL_DIFFERENTIATION	6/435	40/13008	0.00197586	0.0484997	0.0427772	794891/393707/58126/561370/30680/559834	6
20dph M vs WT Up-Regulation	GO_REGULATION_OF_COLLAGEN_METABOLIC_PROCESS	GO_REGULATION_OF_COLLAGEN_METABOLIC_PROCESS	6/435	40/13008	0.00197586	0.0484997	0.0427772	405825/791878/559529/140599/570830/563732	6
20dph M vs WT Up-Regulation	GO_CELL_SUBSTRATE_ADHESION	GO_CELL_SUBSTRATE_ADHESION	22/435	335/13008	0.00203054	0.0494908	0.0436513	100149890/386787/445380/557797/554050/393707/569217/565367/100000665/436615/30747/100330617/322921/100330801/100002113/560743/562690/100007048/570643/266753/30363/378983	22
20dph M vs WT Up-Regulation	GO_MONONUCLEAR_CELL_MIGRATION	GO_MONONUCLEAR_CELL_MIGRATION	8/435	69/13008	0.00205427	0.049719	0.0438526	794891/799354/563208/100135755/436744/101884672/100333821/557341	8
20dph M vs WT Up-Regulation	GO_RETINA_VASCULATURE_DEVELOPMENT_IN_CAMERA_TYPE_EYE	GO_RETINA_VASCULATURE_DEVELOPMENT_IN_CAMERA_TYPE_EYE	4/435	17/13008	0.00207577	0.0498905	0.0440038	559529/101882903/266753/30363	4
20dph A vs M Up-Regulation	GO_REGULATION_OF_TOR_SIGNALING	GO_REGULATION_OF_TOR_SIGNALING	16/522	91/13008	5.7713e-07	0.00195566	0.00186292	100330617/678628/566559/100141364/492792/567524/406840/337167/325469/797132/327294/103909113/568531/570568/393303/100333714	16
20dph A vs M Up-Regulation	GO_CELLULAR_RESPONSE_TO_EXTRACELLULAR_STIMULUS	GO_CELLULAR_RESPONSE_TO_EXTRACELLULAR_STIMULUS	27/522	240/13008	1.27646e-06	0.00195566	0.00186292	393939/553465/100330617/30513/30354/678628/559366/406840/394198/555703/393210/337167/335916/393200/797132/558848/794256/393266/393838/393362/564241/406466/572469/103909113/570568/563288/792229	27
20dph A vs M Up-Regulation	GO_MACROAUTOPHAGY	GO_MACROAUTOPHAGY	31/522	303/13008	1.65968e-06	0.00195566	0.00186292	100330617/100333062/553776/559366/565649/567524/406840/393210/791223/100009663/337167/569543/323563/100003524/393200/797132/558848/100334565/393838/336116/317743/393362/406466/554960/798746/564177/393583/337690/492340/570568/792229	31
20dph A vs M Up-Regulation	GO_CELLULAR_RESPONSE_TO_EXTERNAL_STIMULUS	GO_CELLULAR_RESPONSE_TO_EXTERNAL_STIMULUS	31/522	311/13008	2.87589e-06	0.00254157	0.00242104	393939/553465/100330617/30513/30354/678628/559366/406840/503761/394198/335821/555703/393210/337167/335916/393200/559020/797132/558848/794256/393266/393838/336116/393362/564241/406466/572469/103909113/570568/563288/792229	31
20dph A vs M Up-Regulation	GO_NEGATIVE_REGULATION_OF_TOR_SIGNALING	GO_NEGATIVE_REGULATION_OF_TOR_SIGNALING	10/522	41/13008	3.62282e-06	0.00256133	0.00243987	100330617/678628/566559/567524/406840/337167/797132/327294/568531/393303	10
20dph A vs M Up-Regulation	GO_TOR_SIGNALING	GO_TOR_SIGNALING	16/522	111/13008	8.6115e-06	0.00507361	0.00483302	100330617/678628/566559/100141364/492792/567524/406840/337167/325469/797132/327294/103909113/568531/570568/393303/100333714	16
20dph A vs M Up-Regulation	GO_RESPONSE_TO_STARVATION	GO_RESPONSE_TO_STARVATION	22/522	195/13008	1.17175e-05	0.00542659	0.00516926	393939/553465/30513/678628/559366/406840/555703/393210/100148522/325423/335916/327453/393200/797132/558848/393838/393362/406466/393583/103909113/570568/792229	22
20dph A vs M Up-Regulation	GO_POSITIVE_REGULATION_OF_MACROAUTOPHAGY	GO_POSITIVE_REGULATION_OF_MACROAUTOPHAGY	12/522	67/13008	1.22808e-05	0.00542659	0.00516926	100330617/553776/565649/567524/406840/337167/323563/797132/558848/336116/798746/792229	12
20dph A vs M Up-Regulation	GO_RESPONSE_TO_EXTRACELLULAR_STIMULUS	GO_RESPONSE_TO_EXTRACELLULAR_STIMULUS	39/522	477/13008	1.92376e-05	0.00709407	0.00675767	393939/553465/100330617/30513/30354/678628/559366/406840/394198/140634/555703/393210/337167/100148522/325423/335916/327453/393200/559020/797132/497306/558848/794256/393266/393838/751747/336116/393362/564241/406466/572469/555308/393583/103909113/405885/553608/570568/563288/792229	39
20dph A vs M Up-Regulation	GO_REGULATION_OF_AUTOPHAGY	GO_REGULATION_OF_AUTOPHAGY	30/522	327/13008	2.13314e-05	0.00709407	0.00675767	100330617/678628/100003413/553776/559366/565649/393365/567524/406840/378737/393443/337167/323563/797132/558848/100334565/393838/336116/317743/30646/334202/798746/564177/337690/415225/492340/570568/100318301/100333714/792229	30
20dph A vs M Up-Regulation	GO_POSITIVE_REGULATION_OF_AUTOPHAGY	GO_POSITIVE_REGULATION_OF_AUTOPHAGY	16/522	120/13008	2.34916e-05	0.00709407	0.00675767	100330617/678628/553776/559366/565649/567524/406840/337167/323563/797132/558848/336116/334202/798746/100318301/792229	16
20dph A vs M Up-Regulation	GO_REGULATION_OF_MACROAUTOPHAGY	GO_REGULATION_OF_MACROAUTOPHAGY	20/522	175/13008	2.40817e-05	0.00709407	0.00675767	100330617/553776/559366/565649/567524/406840/337167/323563/797132/558848/100334565/393838/336116/317743/798746/564177/337690/492340/570568/792229	20
20dph A vs M Up-Regulation	GO_POSITIVE_REGULATION_OF_PRI_MIRNA_TRANSCRIPTION_BY_RNA_POLYMERASE_II	GO_POSITIVE_REGULATION_OF_PRI_MIRNA_TRANSCRIPTION_BY_RNA_POLYMERASE_II	9/522	43/13008	4.19154e-05	0.0113978	0.0108573	100006043/30628/394198/562155/335916/553740/564241/796490/30498	9
20dph A vs M Up-Regulation	GO_SKELETAL_MUSCLE_CELL_DIFFERENTIATION	GO_SKELETAL_MUSCLE_CELL_DIFFERENTIATION	11/522	66/13008	5.66667e-05	0.0135515	0.0129088	65233/393939/405801/567986/30513/30079/100006043/404208/394198/30271/30498	11
20dph A vs M Up-Regulation	GO_PLACENTA_BLOOD_VESSEL_DEVELOPMENT	GO_PLACENTA_BLOOD_VESSEL_DEVELOPMENT	8/522	35/13008	5.75026e-05	0.0135515	0.0129088	30288/562668/335409/58008/563306/403033/564241/569040	8
20dph A vs M Up-Regulation	GO_PROTEIN_LOCALIZATION_TO_PHAGOPHORE_ASSEMBLY_SITE	GO_PROTEIN_LOCALIZATION_TO_PHAGOPHORE_ASSEMBLY_SITE	5/522	12/13008	6.39544e-05	0.0141299	0.0134599	393210/791223/100009663/393200/393362	5
20dph A vs M Up-Regulation	GO_AUTOPHAGY_OF_NUCLEUS	GO_AUTOPHAGY_OF_NUCLEUS	5/522	13/13008	0.000100505	0.0186992	0.0178125	393210/791223/100009663/393200/393362	5
20dph A vs M Up-Regulation	GO_NEGATIVE_REGULATION_OF_CENTROSOME_CYCLE	GO_NEGATIVE_REGULATION_OF_CENTROSOME_CYCLE	5/522	13/13008	0.000100505	0.0186992	0.0178125	563942/324237/557148/572194/334460	5
20dph A vs M Up-Regulation	GO_REGULATION_OF_NUCLEAR_TRANSCRIBED_MRNA_POLY_A_TAIL_SHORTENING	GO_REGULATION_OF_NUCLEAR_TRANSCRIBED_MRNA_POLY_A_TAIL_SHORTENING	5/522	13/13008	0.000100505	0.0186992	0.0178125	30079/560874/100005268/386629/768119	5
20dph A vs M Up-Regulation	GO_MUSCLE_TISSUE_DEVELOPMENT	GO_MUSCLE_TISSUE_DEVELOPMENT	31/522	380/13008	0.00014357	0.0239366	0.0228015	65233/393939/553465/405801/100330617/567986/30513/678628/793666/30079/406560/100006043/404208/415108/30628/394198/337167/558154/445292/556856/563306/64617/326282/793956/572469/497076/30271/692305/563408/30498/30436	31
20dph A vs M Up-Regulation	GO_NEGATIVE_REGULATION_OF_ORGANELLE_ORGANIZATION	GO_NEGATIVE_REGULATION_OF_ORGANELLE_ORGANIZATION	31/522	380/13008	0.00014357	0.0239366	0.0228015	563942/678628/325085/406340/559366/567524/101884737/393872/795335/558407/324237/797213/797132/570194/322508/557758/100334565/336116/557148/641328/64617/554108/100001114/768130/777729/402921/100334020/321618/572194/100333714/334460	31
20dph A vs M Up-Regulation	GO_CELLULAR_RESPONSE_TO_STARVATION	GO_CELLULAR_RESPONSE_TO_STARVATION	17/522	154/13008	0.000148969	0.0239366	0.0228015	393939/553465/30513/678628/559366/406840/555703/393210/335916/393200/797132/393838/393362/406466/103909113/570568/792229	17
20dph A vs M Up-Regulation	GO_LABYRINTHINE_LAYER_BLOOD_VESSEL_DEVELOPMENT	GO_LABYRINTHINE_LAYER_BLOOD_VESSEL_DEVELOPMENT	6/522	22/13008	0.000174716	0.0258183	0.024594	30288/562668/58008/563306/403033/569040	6
20dph A vs M Up-Regulation	GO_EMBRYONIC_PLACENTA_DEVELOPMENT	GO_EMBRYONIC_PLACENTA_DEVELOPMENT	12/522	87/13008	0.000175287	0.0258183	0.024594	30288/562668/140814/335409/58008/553622/30273/563306/403033/796490/569040/563288	12
20dph A vs M Up-Regulation	GO_POSITIVE_REGULATION_OF_CATABOLIC_PROCESS	GO_POSITIVE_REGULATION_OF_CATABOLIC_PROCESS	33/522	422/13008	0.000195473	0.0276398	0.0263291	405801/100330617/678628/553776/559366/565649/30079/406560/567524/406840/560874/337167/323563/327453/797132/497306/558848/100005268/386629/768119/336116/550404/564496/326282/245700/565852/334202/798746/405837/561277/564497/100318301/792229	33
20dph A vs M Up-Regulation	GO_AUTOPHAGOSOME_ORGANIZATION	GO_AUTOPHAGOSOME_ORGANIZATION	12/522	90/13008	0.00024274	0.0330033	0.0314382	559366/393210/791223/100009663/393200/558848/100334565/393838/393362/406466/337690/792229	12
20dph A vs M Up-Regulation	GO_GLUCOSE_METABOLIC_PROCESS	GO_GLUCOSE_METABOLIC_PROCESS	20/522	207/13008	0.000252192	0.0330185	0.0314528	393939/553465/563942/555432/100037349/799144/100148522/553622/555840/327453/797132/393266/317743/323713/550404/245700/560753/572733/406696/405885	20
20dph A vs M Up-Regulation	GO_CENTRIOLE_ASSEMBLY	GO_CENTRIOLE_ASSEMBLY	7/522	33/13008	0.000276943	0.033365	0.0317828	563942/324237/797081/557148/561882/570949/334460	7
20dph A vs M Up-Regulation	GO_REGULATION_OF_TORC1_SIGNALING	GO_REGULATION_OF_TORC1_SIGNALING	7/522	33/13008	0.000276943	0.033365	0.0317828	678628/100141364/492792/406840/327294/570568/100333714	7
20dph A vs M Up-Regulation	GO_CELLULAR_RESPONSE_TO_OXYGEN_LEVELS	GO_CELLULAR_RESPONSE_TO_OXYGEN_LEVELS	21/522	225/13008	0.000286841	0.033365	0.0317828	393141/100330617/30513/678555/335821/796753/337167/323563/558154/555840/559020/797132/406590/751747/336116/406602/563306/334202/406696/373126/30498	21
20dph A vs M Up-Regulation	GO_PRI_MIRNA_TRANSCRIPTION_BY_RNA_POLYMERASE_II	GO_PRI_MIRNA_TRANSCRIPTION_BY_RNA_POLYMERASE_II	9/522	55/13008	0.000308083	0.033365	0.0317828	100006043/30628/394198/562155/335916/553740/564241/796490/30498	9
20dph A vs M Up-Regulation	GO_SMOOTH_MUSCLE_CELL_DIFFERENTIATION	GO_SMOOTH_MUSCLE_CELL_DIFFERENTIATION	9/522	55/13008	0.000308083	0.033365	0.0317828	30288/58008/558154/797132/393229/564496/797480/796490/793956	9
20dph A vs M Up-Regulation	GO_REGULATION_OF_LIPID_METABOLIC_PROCESS	GO_REGULATION_OF_LIPID_METABOLIC_PROCESS	31/522	397/13008	0.000311469	0.033365	0.0317828	767678/562062/553465/100333062/100037349/406598/503761/140634/570866/402898/562155/335409/100006361/555840/559020/797132/497306/393838/30273/403033/544667/494487/796490/555308/30271/393246/553608/563288/30498/369197/494099	31
20dph A vs M Up-Regulation	GO_NEGATIVE_REGULATION_OF_CELLULAR_RESPONSE_TO_INSULIN_STIMULUS	GO_NEGATIVE_REGULATION_OF_CELLULAR_RESPONSE_TO_INSULIN_STIMULUS	7/522	34/13008	0.000336828	0.0349188	0.0332629	100330617/30354/567524/335409/337167/777729/100334415	7
20dph A vs M Up-Regulation	GO_ORGANELLE_DISASSEMBLY	GO_ORGANELLE_DISASSEMBLY	13/522	107/13008	0.00034573	0.0349188	0.0332629	100141364/567524/393210/791223/100009663/323563/100003524/393200/336116/393362/406466/334202/798746	13
20dph A vs M Up-Regulation	GO_NEGATIVE_REGULATION_OF_ORGANELLE_ASSEMBLY	GO_NEGATIVE_REGULATION_OF_ORGANELLE_ASSEMBLY	7/522	35/13008	0.000406659	0.0399317	0.0380381	563942/559366/324237/100334565/557148/100001114/334460	7
20dph A vs M Up-Regulation	GO_OVULATION	GO_OVULATION	5/522	17/13008	0.000422824	0.0403968	0.0384812	565145/559020/797132/796407/30072	5
20dph A vs M Up-Regulation	GO_CELLULAR_RESPONSE_TO_LEUCINE	GO_CELLULAR_RESPONSE_TO_LEUCINE	4/522	10/13008	0.000443761	0.0412815	0.0393239	406840/568531/570568/100333714	4
20dph A vs M Up-Regulation	GO_RESPONSE_TO_AMINO_ACID_STARVATION	GO_RESPONSE_TO_AMINO_ACID_STARVATION	8/522	47/13008	0.0005032	0.0447952	0.042671	393939/678628/406840/555703/406466/103909113/570568/792229	8
20dph A vs M Up-Regulation	GO_REGULATION_OF_CELLULAR_RESPONSE_TO_INSULIN_STIMULUS	GO_REGULATION_OF_CELLULAR_RESPONSE_TO_INSULIN_STIMULUS	10/522	71/13008	0.000506876	0.0447952	0.042671	100330617/30354/567524/406840/335409/337167/797132/497306/777729/100334415	10
20dph A vs M Up-Regulation	GO_VACUOLE_ORGANIZATION	GO_VACUOLE_ORGANIZATION	16/522	156/13008	0.000532111	0.0458784	0.0437028	559366/393210/335453/791223/100009663/393200/558848/793551/100334565/393838/393362/565852/406466/337690/492340/792229	16
20dph A vs M Up-Regulation	GO_REGULATION_OF_CENTRIOLE_REPLICATION	GO_REGULATION_OF_CENTRIOLE_REPLICATION	5/522	18/13008	0.000566272	0.0476613	0.0454011	563942/324237/557148/561882/334460	5
45dph M vs WT Up-Regulation	GO_SOMATIC_STEM_CELL_POPULATION_MAINTENANCE	GO_SOMATIC_STEM_CELL_POPULATION_MAINTENANCE	4/31	69/13008	2.04759e-05	0.0153407	0.0118131	562155/393141/30548/30288	4
45dph M vs WT Up-Regulation	GO_MAINTENANCE_OF_CELL_NUMBER	GO_MAINTENANCE_OF_CELL_NUMBER	44347	157/13008	3.16841e-05	0.0153407	0.0118131	562155/570435/393141/30548/30288	5
45dph M vs WT Up-Regulation	GO_ERK1_AND_ERK2_CASCADE	GO_ERK1_AND_ERK2_CASCADE	6/31	280/13008	4.41248e-05	0.0153407	0.0118131	335916/562155/570435/393141/406340/100535718	6
45dph M vs WT Up-Regulation	GO_MUSCLE_CELL_PROLIFERATION	GO_MUSCLE_CELL_PROLIFERATION	44347	190/13008	7.87111e-05	0.0205239	0.0158044	335916/562155/565145/100535718/572469	5
45dph M vs WT Up-Regulation	GO_CELL_CYCLE_ARREST	GO_CELL_CYCLE_ARREST	44347	218/13008	0.000150379	0.0276705	0.0213076	30079/393141/406436/406340/562137	5
45dph M vs WT Up-Regulation	GO_POSITIVE_REGULATION_OF_FIBROBLAST_PROLIFERATION	GO_POSITIVE_REGULATION_OF_FIBROBLAST_PROLIFERATION	44286	47/13008	0.000185104	0.0276705	0.0213076	335916/393141/100535718	3
45dph M vs WT Up-Regulation	GO_RESPONSE_TO_HYDROGEN_PEROXIDE	GO_RESPONSE_TO_HYDROGEN_PEROXIDE	4/31	125/13008	0.000209151	0.0276705	0.0213076	335916/562155/406340/100535718	4
45dph M vs WT Up-Regulation	GO_CARDIOBLAST_PROLIFERATION	GO_CARDIOBLAST_PROLIFERATION	2/31	10/13008	0.000244423	0.0276705	0.0213076	30288/572469	2
45dph M vs WT Up-Regulation	GO_REGULATION_OF_DNA_BINDING_TRANSCRIPTION_FACTOR_ACTIVITY	GO_REGULATION_OF_DNA_BINDING_TRANSCRIPTION_FACTOR_ACTIVITY	6/31	383/13008	0.000247026	0.0276705	0.0213076	550134/335916/562155/553465/30288/572469	6
45dph M vs WT Up-Regulation	GO_SMOOTH_MUSCLE_CELL_PROLIFERATION	GO_SMOOTH_MUSCLE_CELL_PROLIFERATION	4/31	133/13008	0.000265297	0.0276705	0.0213076	335916/562155/565145/100535718	4
45dph M vs WT Up-Regulation	GO_NEGATIVE_REGULATION_OF_DNA_BINDING_TRANSCRIPTION_FACTOR_ACTIVITY	GO_NEGATIVE_REGULATION_OF_DNA_BINDING_TRANSCRIPTION_FACTOR_ACTIVITY	4/31	141/13008	0.000331561	0.031066	0.0239223	562155/553465/30288/572469	4
45dph M vs WT Up-Regulation	GO_REGULATION_OF_CELL_PROLIFERATION_INVOLVED_IN_KIDNEY_DEVELOPMENT	GO_REGULATION_OF_CELL_PROLIFERATION_INVOLVED_IN_KIDNEY_DEVELOPMENT	2/31	12/13008	0.000357423	0.031066	0.0239223	393141/100535718	2
45dph A vs M Up-Regulation	GO_RIBONUCLEOPROTEIN_COMPLEX_BIOGENESIS	GO_RIBONUCLEOPROTEIN_COMPLEX_BIOGENESIS	31/233	418/13008	1.65671e-11	3.7541e-08	3.45641e-08	541444/563195/445391/325037/368664/436992/407084/394189/557254/192331/406324/335049/402808/336149/449848/58013/553498/402800/394040/550440/407696/436807/394137/100003787/447922/321745/100003680/445389/564410/550244/321127	31
45dph A vs M Up-Regulation	GO_RIBOSOME_BIOGENESIS	GO_RIBOSOME_BIOGENESIS	25/233	293/13008	9.19415e-11	1.0417e-07	9.59095e-08	541444/563195/445391/325037/436992/407084/557254/406324/335049/402808/336149/449848/58013/553498/402800/394040/550440/407696/436807/100003787/321745/100003680/445389/564410/321127	25
45dph A vs M Up-Regulation	GO_NCRNA_PROCESSING	GO_NCRNA_PROCESSING	24/233	371/13008	5.35666e-08	4.04606e-05	3.72522e-05	563195/445391/325037/557370/436992/407084/557254/335049/402808/336149/445109/553498/402800/407696/445066/570351/100003787/565995/321745/553563/100003680/564410/564642/321127	24
45dph A vs M Up-Regulation	GO_RRNA_METABOLIC_PROCESS	GO_RRNA_METABOLIC_PROCESS	18/233	223/13008	1.03694e-07	5.15697e-05	4.74804e-05	563195/445391/325037/436992/407084/557254/335049/402808/336149/553498/402800/394111/407696/100003787/321745/100003680/564410/321127	18
45dph A vs M Up-Regulation	GO_NEGATIVE_REGULATION_OF_CELL_CYCLE_PROCESS	GO_NEGATIVE_REGULATION_OF_CELL_CYCLE_PROCESS	21/233	302/13008	1.1379e-07	5.15697e-05	4.74804e-05	393872/406715/100126015/554509/777733/171585/80973/336786/30678/402825/30649/768133/64278/100307076/30222/321947/322129/797406/406353/393518/321585	21
45dph A vs M Up-Regulation	GO_REGULATION_OF_CELL_CYCLE_PHASE_TRANSITION	GO_REGULATION_OF_CELL_CYCLE_PHASE_TRANSITION	25/233	420/13008	1.3962e-07	5.27297e-05	4.85485e-05	406715/407084/554509/777733/171585/80973/336786/30678/402825/492797/30649/768133/64278/560591/368390/767754/497376/100307076/30222/100149562/321947/797406/406353/393518/321585	25
45dph A vs M Up-Regulation	GO_NCRNA_METABOLIC_PROCESS	GO_NCRNA_METABOLIC_PROCESS	26/233	454/13008	1.65156e-07	5.34633e-05	4.92238e-05	563195/445391/325037/557370/436992/407084/557254/335049/402808/336149/565440/445109/553498/402800/394111/407696/445066/570351/100003787/565995/321745/553563/100003680/564410/564642/321127	26
45dph A vs M Up-Regulation	GO_DNA_REPLICATION	GO_DNA_REPLICATION	19/233	260/13008	2.17775e-07	6.16848e-05	5.67934e-05	393872/563212/553496/406715/445395/554509/286747/192333/80973/406382/566409/30678/402825/560591/337598/30740/322129/415098/799570	19
45dph A vs M Up-Regulation	GO_NEGATIVE_REGULATION_OF_CELL_CYCLE_PHASE_TRANSITION	GO_NEGATIVE_REGULATION_OF_CELL_CYCLE_PHASE_TRANSITION	17/233	227/13008	6.86871e-07	0.000172939	0.000159226	406715/554509/777733/171585/80973/336786/30678/402825/30649/768133/64278/100307076/30222/321947/406353/393518/321585	17
45dph A vs M Up-Regulation	GO_DNA_CONFORMATION_CHANGE	GO_DNA_CONFORMATION_CHANGE	18/233	263/13008	1.195e-06	0.000270787	0.000249315	563212/553496/556493/572121/286747/192333/80973/449848/566409/58013/100005291/321452/337598/30430/322129/415098/799570/334717	18
45dph A vs M Up-Regulation	GO_NEGATIVE_REGULATION_OF_MITOTIC_CELL_CYCLE	GO_NEGATIVE_REGULATION_OF_MITOTIC_CELL_CYCLE	19/233	293/13008	1.34961e-06	0.00027802	0.000255974	406715/100126015/554509/777733/171585/80973/336786/30678/402825/30649/768133/64278/497376/100307076/30222/321947/406353/393518/321585	19
45dph A vs M Up-Regulation	GO_ANAPHASE_PROMOTING_COMPLEX_DEPENDENT_CATABOLIC_PROCESS	GO_ANAPHASE_PROMOTING_COMPLEX_DEPENDENT_CATABOLIC_PROCESS	10/233	80/13008	1.54079e-06	0.000290952	0.00026788	406715/171585/80973/336786/30649/64278/321947/406353/393518/321585	10
45dph A vs M Up-Regulation	GO_MITOTIC_NUCLEAR_DIVISION	GO_MITOTIC_NUCLEAR_DIVISION	17/233	251/13008	2.75142e-06	0.000474448	0.000436826	564521/368664/556493/572121/407084/100126015/777733/402825/321452/767754/497376/100307076/797406/100007502/393796/445390/406353	17
45dph A vs M Up-Regulation	GO_REGULATION_OF_NUCLEAR_DIVISION	GO_REGULATION_OF_NUCLEAR_DIVISION	14/233	174/13008	2.93127e-06	0.000474448	0.000436826	393872/564521/368664/407084/100126015/777733/402825/767754/497376/100307076/797406/100007502/406353/30531	14
45dph A vs M Up-Regulation	GO_CELL_CYCLE_G1_S_PHASE_TRANSITION	GO_CELL_CYCLE_G1_S_PHASE_TRANSITION	17/233	255/13008	3.40861e-06	0.000514927	0.000474096	406715/554509/777733/286747/192333/80973/406382/566409/30678/791146/402825/30649/768133/337598/30222/100149562/799570	17
45dph A vs M Up-Regulation	GO_DNA_REPLICATION_INITIATION	GO_DNA_REPLICATION_INITIATION	7/233	39/13008	5.10264e-06	0.00071112	0.000654731	406715/554509/286747/192333/566409/402825/337598	7
45dph A vs M Up-Regulation	GO_REGULATION_OF_CELL_CYCLE_G2_M_PHASE_TRANSITION	GO_REGULATION_OF_CELL_CYCLE_G2_M_PHASE_TRANSITION	15/233	209/13008	5.33497e-06	0.00071112	0.000654731	406715/554509/171585/80973/336786/402825/492797/30649/64278/560591/368390/30222/321947/393518/321585	15
45dph A vs M Up-Regulation	GO_ANTIGEN_PROCESSING_AND_PRESENTATION_OF_PEPTIDE_ANTIGEN	GO_ANTIGEN_PROCESSING_AND_PRESENTATION_OF_PEPTIDE_ANTIGEN	13/233	162/13008	6.85979e-06	0.000863571	0.000795093	554177/171585/336786/573988/30649/64278/767754/393279/321947/393796/403021/393518/321585	13
45dph A vs M Up-Regulation	GO_NEGATIVE_REGULATION_OF_CELL_CYCLE_G2_M_PHASE_TRANSITION	GO_NEGATIVE_REGULATION_OF_CELL_CYCLE_G2_M_PHASE_TRANSITION	10/233	103/13008	1.5413e-05	0.00183821	0.00169245	554509/171585/80973/336786/402825/30649/64278/321947/393518/321585	10
45dph A vs M Up-Regulation	GO_CELL_CYCLE_G2_M_PHASE_TRANSITION	GO_CELL_CYCLE_G2_M_PHASE_TRANSITION	16/233	263/13008	2.09289e-05	0.00237124	0.00218321	406715/554509/171585/80973/336786/402825/492797/30649/64278/560591/368390/30222/321947/393947/393518/321585	16
45dph A vs M Up-Regulation	GO_INTERLEUKIN_1_MEDIATED_SIGNALING_PATHWAY	GO_INTERLEUKIN_1_MEDIATED_SIGNALING_PATHWAY	9/233	92/13008	3.88523e-05	0.00419235	0.00385991	30498/171585/336786/30649/64278/321947/406807/393518/321585	9
45dph A vs M Up-Regulation	GO_DOUBLE_STRAND_BREAK_REPAIR_VIA_BREAK_INDUCED_REPLICATION	GO_DOUBLE_STRAND_BREAK_REPAIR_VIA_BREAK_INDUCED_REPLICATION	4/233	12/13008	4.43553e-05	0.0045686	0.00420633	286747/192333/566409/337598	4
45dph A vs M Up-Regulation	GO_ANTIGEN_PROCESSING_AND_PRESENTATION	GO_ANTIGEN_PROCESSING_AND_PRESENTATION	13/233	195/13008	4.94469e-05	0.0048716	0.0044853	554177/171585/336786/573988/30649/64278/767754/393279/321947/393796/403021/393518/321585	13
45dph A vs M Up-Regulation	GO_ORGANELLE_FISSION	GO_ORGANELLE_FISSION	20/233	414/13008	5.58762e-05	0.0051586	0.00474955	393872/564521/368664/556493/572121/407084/100126015/777733/554173/402825/321452/767754/497376/100307076/797406/100007502/393796/445390/406353/30531	20
45dph A vs M Up-Regulation	GO_SISTER_CHROMATID_SEGREGATION	GO_SISTER_CHROMATID_SEGREGATION	12/233	171/13008	5.88257e-05	0.0051586	0.00474955	556493/572121/407084/445395/777733/402825/321452/767754/100307076/797406/393796/406353	12
45dph A vs M Up-Regulation	GO_MITOTIC_SISTER_CHROMATID_SEGREGATION	GO_MITOTIC_SISTER_CHROMATID_SEGREGATION	11/233	145/13008	5.91896e-05	0.0051586	0.00474955	556493/572121/407084/777733/402825/321452/767754/100307076/797406/393796/406353	11
45dph A vs M Up-Regulation	GO_METAPHASE_ANAPHASE_TRANSITION_OF_CELL_CYCLE	GO_METAPHASE_ANAPHASE_TRANSITION_OF_CELL_CYCLE	7/233	57/13008	6.67071e-05	0.00559846	0.00515452	407084/777733/402825/767754/100307076/797406/406353	7
45dph A vs M Up-Regulation	GO_CHROMOSOME_SEGREGATION	GO_CHROMOSOME_SEGREGATION	16/233	291/13008	7.09313e-05	0.00574037	0.00528518	564521/553496/556493/572121/407084/445395/777733/402825/321452/767754/100307076/561487/797406/393796/406353/334717	16
45dph A vs M Up-Regulation	GO_REGULATION_OF_TRANSCRIPTION_FROM_RNA_POLYMERASE_II_PROMOTER_IN_RESPONSE_TO_HYPOXIA	GO_REGULATION_OF_TRANSCRIPTION_FROM_RNA_POLYMERASE_II_PROMOTER_IN_RESPONSE_TO_HYPOXIA	8/233	79/13008	8.20494e-05	0.00641117	0.00590279	30498/171585/336786/30649/64278/321947/393518/321585	8
45dph A vs M Up-Regulation	GO_REGULATION_OF_CHROMOSOME_SEPARATION	GO_REGULATION_OF_CHROMOSOME_SEPARATION	7/233	62/13008	0.000115022	0.00868796	0.00799904	407084/777733/402825/767754/100307076/797406/406353	7
45dph A vs M Up-Regulation	GO_REGULATION_OF_CELLULAR_AMINO_ACID_METABOLIC_PROCESS	GO_REGULATION_OF_CELLULAR_AMINO_ACID_METABOLIC_PROCESS	7/233	63/13008	0.000127452	0.00931636	0.00857762	171585/336786/30649/64278/321947/393518/321585	7
45dph A vs M Up-Regulation	GO_CELL_CYCLE_DNA_REPLICATION	GO_CELL_CYCLE_DNA_REPLICATION	7/233	65/13008	0.000155588	0.0108342	0.00997509	286747/192333/406382/566409/30678/560591/337598	7
45dph A vs M Up-Regulation	GO_CHROMOSOME_SEPARATION	GO_CHROMOSOME_SEPARATION	8/233	87/13008	0.000162561	0.0108342	0.00997509	556493/407084/777733/402825/767754/100307076/797406/406353	8
45dph A vs M Up-Regulation	GO_HEMATOPOIETIC_STEM_CELL_DIFFERENTIATION	GO_HEMATOPOIETIC_STEM_CELL_DIFFERENTIATION	8/233	87/13008	0.000162561	0.0108342	0.00997509	171585/449848/336786/30649/64278/321947/393518/321585	8
45dph A vs M Up-Regulation	GO_ANTIGEN_PROCESSING_AND_PRESENTATION_OF_PEPTIDE_ANTIGEN_VIA_MHC_CLASS_I	GO_ANTIGEN_PROCESSING_AND_PRESENTATION_OF_PEPTIDE_ANTIGEN_VIA_MHC_CLASS_I	8/233	90/13008	0.000205961	0.0133345	0.0122772	554177/171585/336786/30649/64278/321947/393518/321585	8
45dph A vs M Up-Regulation	GO_HEMATOPOIETIC_PROGENITOR_CELL_DIFFERENTIATION	GO_HEMATOPOIETIC_PROGENITOR_CELL_DIFFERENTIATION	11/233	168/13008	0.000220302	0.0134951	0.012425	445395/171585/562991/449848/336786/30649/64278/321947/386856/393518/321585	11
45dph A vs M Up-Regulation	GO_REGULATION_OF_DNA_TEMPLATED_TRANSCRIPTION_IN_RESPONSE_TO_STRESS	GO_REGULATION_OF_DNA_TEMPLATED_TRANSCRIPTION_IN_RESPONSE_TO_STRESS	9/233	115/13008	0.000220353	0.0134951	0.012425	30498/378848/171585/336786/30649/64278/321947/393518/321585	9
45dph A vs M Up-Regulation	GO_PROTEIN_DNA_COMPLEX_SUBUNIT_ORGANIZATION	GO_PROTEIN_DNA_COMPLEX_SUBUNIT_ORGANIZATION	12/233	199/13008	0.000247505	0.0144311	0.0132868	563212/777733/286747/192333/566409/393225/767754/337598/321947/322129/799570/321585	12
45dph A vs M Up-Regulation	GO_RIBOSOMAL_LARGE_SUBUNIT_BIOGENESIS	GO_RIBOSOMAL_LARGE_SUBUNIT_BIOGENESIS	7/233	70/13008	0.000248373	0.0144311	0.0132868	335049/58013/394040/436807/100003787/445389/321127	7
45dph A vs M Up-Regulation	GO_PROTEIN_MODIFICATION_BY_SMALL_PROTEIN_REMOVAL	GO_PROTEIN_MODIFICATION_BY_SMALL_PROTEIN_REMOVAL	14/233	261/13008	0.000259721	0.0147132	0.0135465	402834/406357/171585/80973/336786/30649/335736/64278/321947/192313/322007/406353/393518/321585	14
45dph A vs M Up-Regulation	GO_DNA_DEPENDENT_DNA_REPLICATION	GO_DNA_DEPENDENT_DNA_REPLICATION	10/233	145/13008	0.000280034	0.0151699	0.013967	406715/554509/286747/192333/406382/566409/30678/402825/560591/337598	10
45dph A vs M Up-Regulation	GO_NUCLEAR_TRANSPORT	GO_NUCLEAR_TRANSPORT	16/233	328/13008	0.000281172	0.0151699	0.013967	541444/325550/407084/192331/406324/80973/406382/791146/436607/393225/407727/100149562/447922/550244/445499/334717	16
45dph A vs M Up-Regulation	GO_RIBOSOMAL_SMALL_SUBUNIT_BIOGENESIS	GO_RIBOSOMAL_SMALL_SUBUNIT_BIOGENESIS	7/233	72/13008	0.000296115	0.0156046	0.0143672	325037/407084/557254/449848/402800/394040/407696	7
45dph A vs M Up-Regulation	GO_ANTIGEN_PROCESSING_AND_PRESENTATION_OF_EXOGENOUS_PEPTIDE_ANTIGEN_VIA_MHC_CLASS_I	GO_ANTIGEN_PROCESSING_AND_PRESENTATION_OF_EXOGENOUS_PEPTIDE_ANTIGEN_VIA_MHC_CLASS_I	7/233	73/13008	0.000322605	0.016245	0.0149568	171585/336786/30649/64278/321947/393518/321585	7
45dph A vs M Up-Regulation	GO_REGULATION_OF_HEMATOPOIETIC_STEM_CELL_DIFFERENTIATION	GO_REGULATION_OF_HEMATOPOIETIC_STEM_CELL_DIFFERENTIATION	7/233	73/13008	0.000322605	0.016245	0.0149568	171585/336786/30649/64278/321947/393518/321585	7
45dph A vs M Up-Regulation	GO_DNA_PACKAGING	GO_DNA_PACKAGING	10/233	149/13008	0.000348495	0.0171672	0.0158059	563212/556493/572121/80973/58013/321452/30430/322129/799570/334717	10
45dph A vs M Up-Regulation	GO_REGULATION_OF_TRANSCRIPTION_INVOLVED_IN_G1_S_TRANSITION_OF_MITOTIC_CELL_CYCLE	GO_REGULATION_OF_TRANSCRIPTION_INVOLVED_IN_G1_S_TRANSITION_OF_MITOTIC_CELL_CYCLE	5/233	35/13008	0.000369785	0.0178284	0.0164147	554509/777733/406382/30678/402825	5
45dph A vs M Up-Regulation	GO_MITOTIC_CELL_CYCLE_CHECKPOINT	GO_MITOTIC_CELL_CYCLE_CHECKPOINT	10/233	152/13008	0.000408551	0.0192293	0.0177045	406715/554509/777733/80973/30678/402825/497376/100307076/30222/406353	10
45dph A vs M Up-Regulation	GO_SNRNA_METABOLIC_PROCESS	GO_SNRNA_METABOLIC_PROCESS	5/233	36/13008	0.000423224	0.0192293	0.0177045	445391/445066/100003787/553563/564642	5
45dph A vs M Up-Regulation	GO_REGULATION_OF_CHROMOSOME_SEGREGATION	GO_REGULATION_OF_CHROMOSOME_SEGREGATION	8/233	100/13008	0.0004243	0.0192293	0.0177045	564521/407084/777733/402825/767754/100307076/797406/406353	8
45dph A vs M Up-Regulation	GO_CHROMOSOME_CONDENSATION	GO_CHROMOSOME_CONDENSATION	5/233	37/13008	0.000482287	0.0211354	0.0194595	556493/572121/80973/321452/334717	5
45dph A vs M Up-Regulation	GO_DNA_METHYLATION_OR_DEMETHYLATION	GO_DNA_METHYLATION_OR_DEMETHYLATION	7/233	78/13008	0.000485014	0.0211354	0.0194595	562452/368664/553789/768133/393225/30430/503736	7
45dph A vs M Up-Regulation	GO_REGULATION_OF_SISTER_CHROMATID_SEGREGATION	GO_REGULATION_OF_SISTER_CHROMATID_SEGREGATION	7/233	79/13008	0.000524191	0.0224116	0.0206345	407084/777733/402825/767754/100307076/797406/406353	7
45dph A vs M Up-Regulation	GO_REGULATION_OF_CELLULAR_AMINE_METABOLIC_PROCESS	GO_REGULATION_OF_CELLULAR_AMINE_METABOLIC_PROCESS	7/233	80/13008	0.000565847	0.0237446	0.0218618	171585/336786/30649/64278/321947/393518/321585	7
45dph A vs M Up-Regulation	GO_ACTIVATION_OF_INNATE_IMMUNE_RESPONSE	GO_ACTIVATION_OF_INNATE_IMMUNE_RESPONSE	8/233	112/13008	0.000902674	0.0371902	0.0342412	171585/449848/336786/30649/64278/321947/393518/321585	8
45dph A vs M Up-Regulation	GO_POSITIVE_REGULATION_OF_CELL_CYCLE_PHASE_TRANSITION	GO_POSITIVE_REGULATION_OF_CELL_CYCLE_PHASE_TRANSITION	7/233	87/13008	0.000936535	0.0378962	0.0348912	777733/80973/402825/768133/560591/30222/797406	7
45dph A vs M Up-Regulation	GO_REGULATION_OF_HEMATOPOIETIC_PROGENITOR_CELL_DIFFERENTIATION	GO_REGULATION_OF_HEMATOPOIETIC_PROGENITOR_CELL_DIFFERENTIATION	7/233	88/13008	0.00100225	0.0398439	0.0366845	171585/336786/30649/64278/321947/393518/321585	7
45dph A vs M Up-Regulation	GO_NUCLEAR_CHROMOSOME_SEGREGATION	GO_NUCLEAR_CHROMOSOME_SEGREGATION	12/233	234/13008	0.0010526	0.0406692	0.0374443	556493/572121/407084/445395/777733/402825/321452/767754/100307076/797406/393796/406353	12
45dph A vs M Up-Regulation	GO_MITOTIC_CYTOKINESIS	GO_MITOTIC_CYTOKINESIS	6/233	65/13008	0.00105891	0.0406692	0.0374443	572121/325449/568826/797406/100007502/393796	6
45dph A vs M Up-Regulation	GO_REGULATION_OF_STEM_CELL_DIFFERENTIATION	GO_REGULATION_OF_STEM_CELL_DIFFERENTIATION	8/233	116/13008	0.00113472	0.042517	0.0391456	171585/336786/30649/64278/321947/386856/393518/321585	8
45dph A vs M Up-Regulation	GO_SCF_DEPENDENT_PROTEASOMAL_UBIQUITIN_DEPENDENT_PROTEIN_CATABOLIC_PROCESS	GO_SCF_DEPENDENT_PROTEASOMAL_UBIQUITIN_DEPENDENT_PROTEIN_CATABOLIC_PROCESS	7/233	90/13008	0.00114454	0.042517	0.0391456	171585/336786/30649/64278/321947/393518/321585	7
45dph A vs M Up-Regulation	GO_CELL_CYCLE_CHECKPOINT	GO_CELL_CYCLE_CHECKPOINT	11/233	205/13008	0.00117498	0.0429436	0.0395383	393872/406715/554509/777733/80973/30678/402825/497376/100307076/30222/406353	11
45dph A vs M Up-Regulation	GO_INNATE_IMMUNE_RESPONSE_ACTIVATING_SIGNAL_TRANSDUCTION	GO_INNATE_IMMUNE_RESPONSE_ACTIVATING_SIGNAL_TRANSDUCTION	7/233	91/13008	0.00122139	0.0439313	0.0404478	171585/336786/30649/64278/321947/393518/321585	7
45dph A vs M Up-Regulation	GO_RNA_PHOSPHODIESTER_BOND_HYDROLYSIS_ENDONUCLEOLYTIC	GO_RNA_PHOSPHODIESTER_BOND_HYDROLYSIS_ENDONUCLEOLYTIC	6/233	67/13008	0.00124199	0.0439743	0.0404873	325037/557254/445109/402800/565995/436849	6
45dph A vs M Up-Regulation	GO_CLEAVAGE_INVOLVED_IN_RRNA_PROCESSING	GO_CLEAVAGE_INVOLVED_IN_RRNA_PROCESSING	4/233	27/13008	0.00127337	0.0443915	0.0408715	325037/557254/402800/100003787	4
60dph A vs WT Up-Regulation	GO_REGULATION_OF_CELLULAR_CARBOHYDRATE_METABOLIC_PROCESS	GO_REGULATION_OF_CELLULAR_CARBOHYDRATE_METABOLIC_PROCESS	44306	140/13008	5.44679e-05	0.0223797	0.0157509	553465/553418/100001260/378866	4
60dph A vs WT Up-Regulation	GO_NEGATIVE_REGULATION_OF_CARBOHYDRATE_METABOLIC_PROCESS	GO_NEGATIVE_REGULATION_OF_CARBOHYDRATE_METABOLIC_PROCESS	44275	52/13008	6.54705e-05	0.0223797	0.0157509	553465/553418/378866	3
60dph A vs WT Up-Regulation	GO_REGULATION_OF_KETONE_BIOSYNTHETIC_PROCESS	GO_REGULATION_OF_KETONE_BIOSYNTHETIC_PROCESS	44247	14/13008	0.000202129	0.0223797	0.0157509	553418/492506	2
60dph A vs WT Up-Regulation	GO_REGULATION_OF_CARBOHYDRATE_METABOLIC_PROCESS	GO_REGULATION_OF_CARBOHYDRATE_METABOLIC_PROCESS	44306	201/13008	0.000220779	0.0223797	0.0157509	553465/553418/100001260/378866	4
60dph A vs WT Up-Regulation	GO_NEGATIVE_REGULATION_OF_GLYCOLYTIC_PROCESS	GO_NEGATIVE_REGULATION_OF_GLYCOLYTIC_PROCESS	44247	16/13008	0.000266052	0.0223797	0.0157509	553418/378866	2
60dph A vs WT Up-Regulation	GO_CIRCADIAN_RHYTHM	GO_CIRCADIAN_RHYTHM	44306	217/13008	0.000295874	0.0223797	0.0157509	553465/553418/565869/561701	4
60dph A vs WT Up-Regulation	GO_CELLULAR_RESPONSE_TO_THYROID_HORMONE_STIMULUS	GO_CELLULAR_RESPONSE_TO_THYROID_HORMONE_STIMULUS	44247	17/13008	0.000301248	0.0223797	0.0157509	553418/565869	2
60dph A vs WT Up-Regulation	GO_RESPONSE_TO_CAFFEINE	GO_RESPONSE_TO_CAFFEINE	44247	17/13008	0.000301248	0.0223797	0.0157509	553418/561701	2
60dph A vs WT Up-Regulation	GO_NEGATIVE_REGULATION_OF_POTASSIUM_ION_TRANSMEMBRANE_TRANSPORT	GO_NEGATIVE_REGULATION_OF_POTASSIUM_ION_TRANSMEMBRANE_TRANSPORT	44247	18/13008	0.000338591	0.0223797	0.0157509	569876/794240	2
60dph A vs WT Up-Regulation	GO_NEGATIVE_REGULATION_OF_SMALL_MOLECULE_METABOLIC_PROCESS	GO_NEGATIVE_REGULATION_OF_SMALL_MOLECULE_METABOLIC_PROCESS	44275	92/13008	0.000357717	0.0223797	0.0157509	553465/553418/378866	3
60dph A vs WT Up-Regulation	GO_REGULATION_OF_CARBOHYDRATE_BIOSYNTHETIC_PROCESS	GO_REGULATION_OF_CARBOHYDRATE_BIOSYNTHETIC_PROCESS	44275	93/13008	0.000369279	0.0223797	0.0157509	553465/553418/100001260	3
60dph A vs WT Up-Regulation	GO_REGULATION_OF_SMALL_MOLECULE_METABOLIC_PROCESS	GO_REGULATION_OF_SMALL_MOLECULE_METABOLIC_PROCESS	44336	429/13008	0.000392053	0.0223797	0.0157509	553465/553418/100001260/378866/492506	5
60dph A vs WT Up-Regulation	GO_RESPONSE_TO_ALKALOID	GO_RESPONSE_TO_ALKALOID	44275	103/13008	0.00049836	0.0253855	0.0178664	553418/569876/561701	3
60dph A vs WT Up-Regulation	GO_NEGATIVE_REGULATION_OF_NUCLEOTIDE_METABOLIC_PROCESS	GO_NEGATIVE_REGULATION_OF_NUCLEOTIDE_METABOLIC_PROCESS	44247	23/13008	0.000557318	0.0253855	0.0178664	553418/378866	2
60dph A vs WT Up-Regulation	GO_NEGATIVE_REGULATION_OF_POTASSIUM_ION_TRANSPORT	GO_NEGATIVE_REGULATION_OF_POTASSIUM_ION_TRANSPORT	44247	25/13008	0.000659633	0.0253855	0.0178664	569876/794240	2
60dph A vs WT Up-Regulation	GO_CELLULAR_CARBOHYDRATE_METABOLIC_PROCESS	GO_CELLULAR_CARBOHYDRATE_METABOLIC_PROCESS	44306	270/13008	0.000676581	0.0253855	0.0178664	553465/553418/100001260/378866	4
60dph A vs WT Up-Regulation	GO_REGULATION_OF_GLUCOSE_METABOLIC_PROCESS	GO_REGULATION_OF_GLUCOSE_METABOLIC_PROCESS	44275	115/13008	0.000687633	0.0253855	0.0178664	553465/553418/100001260	3
60dph A vs WT Up-Regulation	GO_NEGATIVE_REGULATION_OF_ATP_METABOLIC_PROCESS	GO_NEGATIVE_REGULATION_OF_ATP_METABOLIC_PROCESS	44247	26/13008	0.000713944	0.0253855	0.0178664	553418/378866	2
60dph A vs WT Up-Regulation	GO_RESPONSE_TO_THYROID_HORMONE	GO_RESPONSE_TO_THYROID_HORMONE	44247	26/13008	0.000713944	0.0253855	0.0178664	553418/565869	2
60dph A vs WT Up-Regulation	GO_REGULATION_OF_CIRCADIAN_RHYTHM	GO_REGULATION_OF_CIRCADIAN_RHYTHM	44275	118/13008	0.000741181	0.0253855	0.0178664	553465/553418/561701	3
60dph A vs WT Up-Regulation	GO_RHYTHMIC_PROCESS	GO_RHYTHMIC_PROCESS	44306	303/13008	0.00104111	0.0339601	0.0239012	553465/553418/565869/561701	4
60dph A vs WT Up-Regulation	GO_REGULATION_OF_AMINO_ACID_TRANSPORT	GO_REGULATION_OF_AMINO_ACID_TRANSPORT	44247	34/13008	0.00122333	0.0376528	0.0265002	569876/561701	2
60dph A vs WT Up-Regulation	GO_RESPONSE_TO_AMPHETAMINE	GO_RESPONSE_TO_AMPHETAMINE	44247	35/13008	0.00129627	0.0376528	0.0265002	569876/561701	2
60dph A vs WT Up-Regulation	GO_NEGATIVE_REGULATION_OF_NEURON_APOPTOTIC_PROCESS	GO_NEGATIVE_REGULATION_OF_NEURON_APOPTOTIC_PROCESS	44275	144/13008	0.00131922	0.0376528	0.0265002	553418/100150939/561701	3
60dph A vs WT Up-Regulation	GO_NEURON_DEATH	GO_NEURON_DEATH	44306	348/13008	0.00173696	0.0444602	0.0312912	553418/100150939/378866/561701	4
60dph A vs WT Up-Regulation	GO_REGULATION_OF_METAL_ION_TRANSPORT	GO_REGULATION_OF_METAL_ION_TRANSPORT	44306	350/13008	0.00177389	0.0444602	0.0312912	553465/569876/794240/561701	4
60dph A vs WT Up-Regulation	GO_KETONE_BIOSYNTHETIC_PROCESS	GO_KETONE_BIOSYNTHETIC_PROCESS	44247	41/13008	0.00177661	0.0444602	0.0312912	553418/492506	2
60dph A vs WT Up-Regulation	GO_REGULATION_OF_GENERATION_OF_PRECURSOR_METABOLITES_AND_ENERGY	GO_REGULATION_OF_GENERATION_OF_PRECURSOR_METABOLITES_AND_ENERGY	44275	161/13008	0.00181735	0.0444602	0.0312912	553418/100001260/378866	3
60dph M vs WT Up-Regulation	GO_FATTY_ACID_METABOLIC_PROCESS	GO_FATTY_ACID_METABOLIC_PROCESS	23/220	336/13008	1.2411e-08	3.16604e-05	2.87412e-05	445176/553418/548604/560140/572001/561007/799099/447830/556236/393096/562188/559281/566132/140633/393805/445121/554842/566493/30354/449677/335008/393622/58032	23
60dph M vs WT Up-Regulation	GO_RESPONSE_TO_INSULIN	GO_RESPONSE_TO_INSULIN	19/220	273/13008	1.89588e-07	0.000241819	0.000219523	572001/554836/561007/550528/30296/799099/562188/100002756/446167/559281/406436/100000252/799109/445121/567919/30354/405891/334098/100330617	19
60dph M vs WT Up-Regulation	GO_RESPONSE_TO_PEPTIDE_HORMONE	GO_RESPONSE_TO_PEPTIDE_HORMONE	23/220	420/13008	7.05786e-07	0.000539505	0.000489761	548604/572001/554836/561007/550528/30296/799099/431720/562188/100002756/446167/559281/406436/100000252/799109/445121/567919/30354/405891/334098/564873/100330617/58032	23
60dph M vs WT Up-Regulation	GO_CELLULAR_RESPONSE_TO_INSULIN_STIMULUS	GO_CELLULAR_RESPONSE_TO_INSULIN_STIMULUS	16/220	220/13008	1.01695e-06	0.000539505	0.000489761	572001/561007/550528/30296/799099/562188/100002756/446167/559281/406436/100000252/799109/567919/30354/405891/100330617	16
60dph M vs WT Up-Regulation	GO_REGULATION_OF_FATTY_ACID_OXIDATION	GO_REGULATION_OF_FATTY_ACID_OXIDATION	7/220	33/13008	1.05744e-06	0.000539505	0.000489761	445176/553418/548604/572001/561007/556236/559281	7
60dph M vs WT Up-Regulation	GO_CELLULAR_RESPONSE_TO_PEPTIDE_HORMONE_STIMULUS	GO_CELLULAR_RESPONSE_TO_PEPTIDE_HORMONE_STIMULUS	19/220	312/13008	1.45372e-06	0.000618073	0.000561084	548604/572001/561007/550528/30296/799099/431720/562188/100002756/446167/559281/406436/100000252/799109/567919/30354/405891/100330617/58032	19
60dph M vs WT Up-Regulation	GO_POSITIVE_REGULATION_OF_COLD_INDUCED_THERMOGENESIS	GO_POSITIVE_REGULATION_OF_COLD_INDUCED_THERMOGENESIS	10/220	87/13008	2.00441e-06	0.000730465	0.000663114	553418/560140/556678/555192/799099/555812/446167/555906/140633/445121	10
60dph M vs WT Up-Regulation	GO_REGULATION_OF_CELLULAR_RESPONSE_TO_INSULIN_STIMULUS	GO_REGULATION_OF_CELLULAR_RESPONSE_TO_INSULIN_STIMULUS	9/220	71/13008	2.88352e-06	0.00089099	0.000808838	550528/100002756/446167/559281/799109/567919/30354/405891/100330617	9
60dph M vs WT Up-Regulation	GO_RESPONSE_TO_PEPTIDE	GO_RESPONSE_TO_PEPTIDE	24/220	494/13008	3.30734e-06	0.00089099	0.000808838	548604/572001/554836/561007/550528/30296/799099/431720/562188/100002756/117603/446167/559281/406436/100000252/799109/445121/567919/30354/405891/334098/564873/100330617/58032	24
60dph M vs WT Up-Regulation	GO_NEUTRAL_LIPID_BIOSYNTHETIC_PROCESS	GO_NEUTRAL_LIPID_BIOSYNTHETIC_PROCESS	7/220	39/13008	3.49271e-06	0.00089099	0.000808838	553465/445176/799099/30354/101887155/335008/393622	7
60dph M vs WT Up-Regulation	GO_REGULATION_OF_GLUCOSE_METABOLIC_PROCESS	GO_REGULATION_OF_GLUCOSE_METABOLIC_PROCESS	11/220	115/13008	3.84369e-06	0.000891386	0.000809197	100001260/553465/553418/323713/572001/554836/561007/556236/100002756/559281/550328	11
60dph M vs WT Up-Regulation	GO_REGULATION_OF_CELLULAR_CARBOHYDRATE_METABOLIC_PROCESS	GO_REGULATION_OF_CELLULAR_CARBOHYDRATE_METABOLIC_PROCESS	12/220	140/13008	4.41318e-06	0.000902963	0.000819707	100001260/553465/553418/323713/572001/554836/561007/378866/556236/100002756/559281/550328	12
60dph M vs WT Up-Regulation	GO_CELLULAR_RESPONSE_TO_PEPTIDE	GO_CELLULAR_RESPONSE_TO_PEPTIDE	20/220	370/13008	4.74242e-06	0.000902963	0.000819707	548604/572001/561007/550528/30296/799099/431720/562188/100002756/117603/446167/559281/406436/100000252/799109/567919/30354/405891/100330617/58032	20
60dph M vs WT Up-Regulation	GO_CELLULAR_LIPID_CATABOLIC_PROCESS	GO_CELLULAR_LIPID_CATABOLIC_PROCESS	15/220	220/13008	4.9555e-06	0.000902963	0.000819707	445176/572001/799099/447830/556236/393096/503936/560986/559281/445121/566493/30354/449677/101887155/335008	15
60dph M vs WT Up-Regulation	GO_ORGANIC_ACID_TRANSPORT	GO_ORGANIC_ACID_TRANSPORT	18/220	321/13008	8.75593e-06	0.00148909	0.00135179	445176/322846/572001/327276/556236/566132/393932/449771/140633/393805/567144/100009631/569608/565514/569876/449677/393622/58032	18
60dph M vs WT Up-Regulation	GO_CELLULAR_CARBOHYDRATE_METABOLIC_PROCESS	GO_CELLULAR_CARBOHYDRATE_METABOLIC_PROCESS	16/220	270/13008	1.41995e-05	0.0021376	0.00194051	100001260/553465/553418/323713/572001/554836/561007/378866/556236/100002756/559281/793362/140633/564859/100332174/550328	16
60dph M vs WT Up-Regulation	GO_CARBOHYDRATE_TRANSMEMBRANE_TRANSPORT	GO_CARBOHYDRATE_TRANSMEMBRANE_TRANSPORT	10/220	108/13008	1.42451e-05	0.0021376	0.00194051	548604/560140/322846/572001/100002756/446167/559281/436975/100330617/58032	10
60dph M vs WT Up-Regulation	GO_REGULATION_OF_FATTY_ACID_METABOLIC_PROCESS	GO_REGULATION_OF_FATTY_ACID_METABOLIC_PROCESS	9/220	87/13008	1.57172e-05	0.00222748	0.0020221	445176/553418/548604/560140/572001/561007/556236/559281/393805	9
60dph M vs WT Up-Regulation	GO_LIPID_OXIDATION	GO_LIPID_OXIDATION	10/220	111/13008	1.81429e-05	0.00243593	0.00221133	445176/553418/548604/560140/572001/561007/556236/559281/445121/449677	10
60dph M vs WT Up-Regulation	GO_INSULIN_RECEPTOR_SIGNALING_PATHWAY	GO_INSULIN_RECEPTOR_SIGNALING_PATHWAY	11/220	139/13008	2.36765e-05	0.00301994	0.00274149	572001/561007/550528/30296/100002756/446167/559281/100000252/799109/567919/100330617	11
60dph M vs WT Up-Regulation	GO_REGULATION_OF_LIPID_LOCALIZATION	GO_REGULATION_OF_LIPID_LOCALIZATION	11/220	140/13008	2.53191e-05	0.00307567	0.00279208	572001/554836/556236/393096/402965/566132/566493/30354/101887155/58032/550328	11
60dph M vs WT Up-Regulation	GO_CARBOHYDRATE_TRANSPORT	GO_CARBOHYDRATE_TRANSPORT	11/220	141/13008	2.70593e-05	0.00313765	0.00284835	445176/548604/560140/322846/572001/100002756/446167/559281/436975/100330617/58032	11
60dph M vs WT Up-Regulation	GO_REGULATION_OF_GLUCOSE_TRANSMEMBRANE_TRANSPORT	GO_REGULATION_OF_GLUCOSE_TRANSMEMBRANE_TRANSPORT	8/220	73/13008	3.08076e-05	0.00335861	0.00304893	548604/560140/572001/100002756/446167/559281/436975/58032	8
60dph M vs WT Up-Regulation	GO_CELLULAR_RESPONSE_TO_STEROID_HORMONE_STIMULUS	GO_CELLULAR_RESPONSE_TO_STEROID_HORMONE_STIMULUS	13/220	198/13008	3.19468e-05	0.00335861	0.00304893	548604/565869/554836/30296/334971/378866/260407/555906/58215/405891/100333578/436617/58032	13
60dph M vs WT Up-Regulation	GO_ADAPTIVE_THERMOGENESIS	GO_ADAPTIVE_THERMOGENESIS	11/220	144/13008	3.29146e-05	0.00335861	0.00304893	553418/560140/556678/555192/799099/555812/446167/555906/140633/445121/554842	11
60dph M vs WT Up-Regulation	GO_ORGANIC_ACID_TRANSMEMBRANE_TRANSPORT	GO_ORGANIC_ACID_TRANSMEMBRANE_TRANSPORT	11/220	145/13008	3.50951e-05	0.00344337	0.00312588	572001/327276/556236/393932/449771/140633/393805/100009631/569608/569876/449677	11
60dph M vs WT Up-Regulation	GO_REGULATION_OF_CELLULAR_KETONE_METABOLIC_PROCESS	GO_REGULATION_OF_CELLULAR_KETONE_METABOLIC_PROCESS	12/220	173/13008	3.77219e-05	0.00356402	0.00323541	445176/553418/548604/560140/572001/561007/492506/556236/559281/566132/393805/790945	12
60dph M vs WT Up-Regulation	GO_ORGANIC_ANION_TRANSPORT	GO_ORGANIC_ANION_TRANSPORT	21/220	465/13008	4.13861e-05	0.00372838	0.00338461	378855/445176/322846/572001/569989/327276/556236/796731/566132/393932/449771/140633/393805/567144/100009631/569608/565514/569876/449677/393622/58032	21
60dph M vs WT Up-Regulation	GO_CELLULAR_KETONE_METABOLIC_PROCESS	GO_CELLULAR_KETONE_METABOLIC_PROCESS	14/220	233/13008	4.23846e-05	0.00372838	0.00338461	445176/553418/548604/550442/560140/572001/561007/492506/556236/559281/566132/393805/790945/393335	14
60dph M vs WT Up-Regulation	GO_POSITIVE_REGULATION_OF_LIPID_METABOLIC_PROCESS	GO_POSITIVE_REGULATION_OF_LIPID_METABOLIC_PROCESS	11/220	149/13008	4.51104e-05	0.00383589	0.00348221	445176/553418/548604/572001/100002756/559281/566132/393805/566493/101887155/436975	11
60dph M vs WT Up-Regulation	GO_LIPID_CATABOLIC_PROCESS	GO_LIPID_CATABOLIC_PROCESS	16/220	299/13008	4.92971e-05	0.00404313	0.00367034	445176/572001/799099/447830/556236/393096/503936/560986/559281/566132/445121/566493/30354/449677/101887155/335008	16
60dph M vs WT Up-Regulation	GO_GLUCOSE_METABOLIC_PROCESS	GO_GLUCOSE_METABOLIC_PROCESS	13/220	207/13008	5.07174e-05	0.00404313	0.00367034	100001260/553465/553418/323713/572001/554836/561007/556236/100002756/559281/140633/321664/550328	13
60dph M vs WT Up-Regulation	GO_RESPONSE_TO_THYROID_HORMONE	GO_RESPONSE_TO_THYROID_HORMONE	5/220	26/13008	6.50889e-05	0.00503157	0.00456765	553418/565869/322846/406645/321453	5
60dph M vs WT Up-Regulation	GO_MONOCARBOXYLIC_ACID_TRANSPORT	GO_MONOCARBOXYLIC_ACID_TRANSPORT	11/220	157/13008	7.26906e-05	0.00545393	0.00495106	445176/572001/327276/556236/566132/393805/567144/565514/449677/393622/58032	11
60dph M vs WT Up-Regulation	GO_GLYCEROLIPID_CATABOLIC_PROCESS	GO_GLYCEROLIPID_CATABOLIC_PROCESS	7/220	62/13008	8.03234e-05	0.00585443	0.00531463	393096/503936/560986/566493/30354/101887155/335008	7
60dph M vs WT Up-Regulation	GO_LIPID_LOCALIZATION	GO_LIPID_LOCALIZATION	18/220	382/13008	8.73059e-05	0.00614009	0.00557396	378855/445176/572001/554836/100136870/100150119/556236/393096/402965/566132/393805/566493/30354/449677/101887155/393622/58032/550328	18
60dph M vs WT Up-Regulation	GO_POSITIVE_REGULATION_OF_GLUCOSE_TRANSMEMBRANE_TRANSPORT	GO_POSITIVE_REGULATION_OF_GLUCOSE_TRANSMEMBRANE_TRANSPORT	6/220	44/13008	9.02061e-05	0.00614009	0.00557396	548604/560140/572001/100002756/559281/436975	6
60dph M vs WT Up-Regulation	GO_ENERGY_RESERVE_METABOLIC_PROCESS	GO_ENERGY_RESERVE_METABOLIC_PROCESS	8/220	85/13008	9.27209e-05	0.00614009	0.00557396	100001260/572001/100002756/559281/140633/564859/100332174/569945	8
60dph M vs WT Up-Regulation	GO_POSITIVE_REGULATION_OF_FATTY_ACID_OXIDATION	GO_POSITIVE_REGULATION_OF_FATTY_ACID_OXIDATION	4/220	15/13008	9.38705e-05	0.00614009	0.00557396	553418/548604/572001/559281	4
60dph M vs WT Up-Regulation	GO_TEMPERATURE_HOMEOSTASIS	GO_TEMPERATURE_HOMEOSTASIS	11/220	165/13008	0.000113617	0.0072459	0.0065778	553418/560140/556678/555192/799099/555812/446167/555906/140633/445121/554842	11
60dph M vs WT Up-Regulation	GO_NEUTRAL_LIPID_METABOLIC_PROCESS	GO_NEUTRAL_LIPID_METABOLIC_PROCESS	9/220	112/13008	0.000116924	0.00727494	0.00660417	553465/445176/799099/393096/566493/30354/101887155/335008/393622	9
60dph M vs WT Up-Regulation	GO_REGULATION_OF_MUSCLE_SYSTEM_PROCESS	GO_REGULATION_OF_MUSCLE_SYSTEM_PROCESS	13/220	226/13008	0.000123852	0.00744619	0.00675963	492702/553418/548604/30296/792610/321602/64267/566430/569876/568554/100333578/58032/406493	13
60dph M vs WT Up-Regulation	GO_REGULATION_OF_SMALL_MOLECULE_METABOLIC_PROCESS	GO_REGULATION_OF_SMALL_MOLECULE_METABOLIC_PROCESS	19/220	429/13008	0.000125532	0.00744619	0.00675963	100001260/553465/445176/553418/548604/560140/323713/572001/554836/561007/378866/492506/556236/100002756/559281/566132/393805/790945/550328	19
60dph M vs WT Up-Regulation	GO_TRIGLYCERIDE_METABOLIC_PROCESS	GO_TRIGLYCERIDE_METABOLIC_PROCESS	8/220	89/13008	0.000128433	0.00744619	0.00675963	553465/445176/799099/393096/566493/30354/101887155/393622	8
60dph M vs WT Up-Regulation	GO_FATTY_ACID_CATABOLIC_PROCESS	GO_FATTY_ACID_CATABOLIC_PROCESS	9/220	114/13008	0.000133973	0.00759476	0.0068945	445176/572001/799099/447830/556236/559281/445121/449677/335008	9
60dph M vs WT Up-Regulation	GO_CELLULAR_RESPONSE_TO_THYROID_HORMONE_STIMULUS	GO_CELLULAR_RESPONSE_TO_THYROID_HORMONE_STIMULUS	4/220	17/13008	0.000159376	0.00865517	0.00785713	553418/565869/406645/321453	4
60dph M vs WT Up-Regulation	GO_REGULATION_OF_CARBOHYDRATE_METABOLIC_PROCESS	GO_REGULATION_OF_CARBOHYDRATE_METABOLIC_PROCESS	12/220	201/13008	0.000159464	0.00865517	0.00785713	100001260/553465/553418/323713/572001/554836/561007/378866/556236/100002756/559281/550328	12
60dph M vs WT Up-Regulation	GO_GLUCOSE_IMPORT	GO_GLUCOSE_IMPORT	7/220	70/13008	0.000174649	0.00928188	0.00842606	560140/572001/100002756/446167/559281/436975/100330617	7
60dph M vs WT Up-Regulation	GO_TRIGLYCERIDE_BIOSYNTHETIC_PROCESS	GO_TRIGLYCERIDE_BIOSYNTHETIC_PROCESS	5/220	33/13008	0.000213281	0.0111037	0.0100799	553465/445176/799099/30354/393622	5
60dph M vs WT Up-Regulation	GO_NEGATIVE_REGULATION_OF_CARBOHYDRATE_METABOLIC_PROCESS	GO_NEGATIVE_REGULATION_OF_CARBOHYDRATE_METABOLIC_PROCESS	6/220	52/13008	0.00023248	0.0118612	0.0107675	553465/553418/323713/554836/378866/550328	6
60dph M vs WT Up-Regulation	GO_NEGATIVE_REGULATION_OF_CELLULAR_RESPONSE_TO_INSULIN_STIMULUS	GO_NEGATIVE_REGULATION_OF_CELLULAR_RESPONSE_TO_INSULIN_STIMULUS	5/220	34/13008	0.000246642	0.0121486	0.0110284	446167/559281/799109/30354/100330617	5
60dph M vs WT Up-Regulation	GO_CELLULAR_GLUCAN_METABOLIC_PROCESS	GO_CELLULAR_GLUCAN_METABOLIC_PROCESS	7/220	74/13008	0.000247638	0.0121486	0.0110284	100001260/572001/100002756/559281/140633/564859/100332174	7
60dph M vs WT Up-Regulation	GO_REGULATION_OF_LIPID_CATABOLIC_PROCESS	GO_REGULATION_OF_LIPID_CATABOLIC_PROCESS	6/220	54/13008	0.000286762	0.0138024	0.0125298	445176/572001/556236/559281/566493/101887155	6
60dph M vs WT Up-Regulation	GO_POSITIVE_REGULATION_OF_FATTY_ACID_METABOLIC_PROCESS	GO_POSITIVE_REGULATION_OF_FATTY_ACID_METABOLIC_PROCESS	5/220	36/13008	0.000325109	0.0153338	0.0139199	553418/548604/572001/559281/393805	5
60dph M vs WT Up-Regulation	GO_MUSCLE_ADAPTATION	GO_MUSCLE_ADAPTATION	8/220	102/13008	0.000330599	0.0153338	0.0139199	492702/553418/548604/30296/556258/321602/569876/58032	8
60dph M vs WT Up-Regulation	GO_REGULATION_OF_GLUCOSE_IMPORT	GO_REGULATION_OF_GLUCOSE_IMPORT	6/220	56/13008	0.000350524	0.0159676	0.0144953	560140/572001/100002756/446167/559281/436975	6
60dph M vs WT Up-Regulation	GO_REGULATION_OF_FATTY_ACID_BETA_OXIDATION	GO_REGULATION_OF_FATTY_ACID_BETA_OXIDATION	4/220	21/13008	0.000380052	0.0169258	0.0153652	445176/572001/556236/559281	4
60dph M vs WT Up-Regulation	GO_RESPONSE_TO_STEROID_HORMONE	GO_RESPONSE_TO_STEROID_HORMONE	15/220	322/13008	0.000384829	0.0169258	0.0153652	548604/565869/554836/30296/334971/378866/260407/555906/58215/405891/334098/321453/100333578/436617/58032	15
60dph M vs WT Up-Regulation	GO_MULTICELLULAR_ORGANISMAL_HOMEOSTASIS	GO_MULTICELLULAR_ORGANISMAL_HOMEOSTASIS	19/220	470/13008	0.000399518	0.0170628	0.0154895	445176/553418/548604/560140/556678/555192/561007/799099/570583/556236/555812/260407/446167/555906/799109/140633/445121/554842/492523	19
60dph M vs WT Up-Regulation	GO_REGULATION_OF_MUSCLE_ADAPTATION	GO_REGULATION_OF_MUSCLE_ADAPTATION	7/220	80/13008	0.00040132	0.0170628	0.0154895	492702/553418/548604/30296/321602/569876/58032	7
60dph M vs WT Up-Regulation	GO_REGULATION_OF_LIPID_METABOLIC_PROCESS	GO_REGULATION_OF_LIPID_METABOLIC_PROCESS	17/220	397/13008	0.000422355	0.0176627	0.0160342	553465/445176/553418/548604/560140/572001/561007/556236/100002756/492647/559281/100000252/566132/393805/566493/101887155/436975	17
60dph M vs WT Up-Regulation	GO_REGULATION_OF_HORMONE_LEVELS	GO_REGULATION_OF_HORMONE_LEVELS	19/220	477/13008	0.000479195	0.0191035	0.0173421	553418/323713/572001/554836/336473/777750/562188/559281/791205/566132/140633/445121/406645/393335/101887155/321453/393622/58032/550328	19
60dph M vs WT Up-Regulation	GO_RESPONSE_TO_STARVATION	GO_RESPONSE_TO_STARVATION	11/220	195/13008	0.000484247	0.0191035	0.0173421	553465/445176/553418/561007/30296/324863/336473/567919/321453/100333578/393200	11
60dph M vs WT Up-Regulation	GO_CARDIAC_MUSCLE_CELL_DIFFERENTIATION	GO_CARDIAC_MUSCLE_CELL_DIFFERENTIATION	8/220	108/13008	0.000486762	0.0191035	0.0173421	553465/556678/556258/559835/100321139/569876/100330617/58032	8
60dph M vs WT Up-Regulation	GO_POLYSACCHARIDE_METABOLIC_PROCESS	GO_POLYSACCHARIDE_METABOLIC_PROCESS	8/220	108/13008	0.000486762	0.0191035	0.0173421	100001260/572001/100002756/559281/793362/140633/564859/100332174	8
60dph M vs WT Up-Regulation	GO_CARDIOCYTE_DIFFERENTIATION	GO_CARDIOCYTE_DIFFERENTIATION	9/220	136/13008	0.000502424	0.0191296	0.0173658	553465/556678/556258/559835/100321139/30544/569876/100330617/58032	9
60dph M vs WT Up-Regulation	GO_MONOCARBOXYLIC_ACID_CATABOLIC_PROCESS	GO_MONOCARBOXYLIC_ACID_CATABOLIC_PROCESS	9/220	136/13008	0.000502424	0.0191296	0.0173658	445176/572001/799099/447830/556236/559281/445121/449677/335008	9
60dph M vs WT Up-Regulation	GO_CELLULAR_RESPONSE_TO_CORTICOSTEROID_STIMULUS	GO_CELLULAR_RESPONSE_TO_CORTICOSTEROID_STIMULUS	6/220	60/13008	0.000511004	0.0191702	0.0174026	565869/30296/378866/58215/100333578/58032	6
60dph M vs WT Up-Regulation	GO_POSITIVE_REGULATION_OF_CELL_SIZE	GO_POSITIVE_REGULATION_OF_CELL_SIZE	3/220	10/13008	0.000524541	0.0193148	0.0175339	322846/100332174/58032	3
60dph M vs WT Up-Regulation	GO_FATTY_ACID_BIOSYNTHETIC_PROCESS	GO_FATTY_ACID_BIOSYNTHETIC_PROCESS	9/220	137/13008	0.000530002	0.0193148	0.0175339	560140/561007/447830/556236/393096/562188/393805/30354/58032	9
60dph M vs WT Up-Regulation	GO_REGULATION_OF_ANOIKIS	GO_REGULATION_OF_ANOIKIS	4/220	23/13008	0.000547587	0.0196746	0.0178605	553465/561007/386787/58122	4
60dph M vs WT Up-Regulation	GO_NEGATIVE_REGULATION_OF_HORMONE_SECRETION	GO_NEGATIVE_REGULATION_OF_HORMONE_SECRETION	6/220	61/13008	0.000558864	0.0198009	0.0179752	323713/554836/559281/445121/58032/550328	6
60dph M vs WT Up-Regulation	GO_FATTY_ACID_TRANSMEMBRANE_TRANSPORT	GO_FATTY_ACID_TRANSMEMBRANE_TRANSPORT	4/220	24/13008	0.000648458	0.0223543	0.0202931	572001/556236/393805/449677	4
60dph M vs WT Up-Regulation	GO_NEGATIVE_REGULATION_OF_SMOOTH_MUSCLE_CELL_MIGRATION	GO_NEGATIVE_REGULATION_OF_SMOOTH_MUSCLE_CELL_MIGRATION	4/220	24/13008	0.000648458	0.0223543	0.0202931	553418/566430/792957/100136840	4
60dph M vs WT Up-Regulation	GO_REGULATION_OF_ORGANIC_ACID_TRANSPORT	GO_REGULATION_OF_ORGANIC_ACID_TRANSPORT	6/220	63/13008	0.000664985	0.0226183	0.0205329	572001/566132/140633/100009631/569876/58032	6
60dph M vs WT Up-Regulation	GO_MONOCARBOXYLIC_ACID_BIOSYNTHETIC_PROCESS	GO_MONOCARBOXYLIC_ACID_BIOSYNTHETIC_PROCESS	11/220	204/13008	0.000706047	0.0231007	0.0209707	560140/561007/447830/556236/393096/562188/566132/140633/393805/30354/58032	11
60dph M vs WT Up-Regulation	GO_CARNITINE_SHUTTLE	GO_CARNITINE_SHUTTLE	3/220	11/13008	0.000712268	0.0231007	0.0209707	556236/393805/449677	3
60dph M vs WT Up-Regulation	GO_RETICULOPHAGY	GO_RETICULOPHAGY	3/220	11/13008	0.000712268	0.0231007	0.0209707	100003524/100332174/101883461	3
60dph M vs WT Up-Regulation	GO_MONOSACCHARIDE_METABOLIC_PROCESS	GO_MONOSACCHARIDE_METABOLIC_PROCESS	13/220	271/13008	0.000715387	0.0231007	0.0209707	100001260/553465/553418/323713/572001/554836/561007/556236/100002756/559281/140633/321664/550328	13
60dph M vs WT Up-Regulation	GO_ORGANIC_ACID_CATABOLIC_PROCESS	GO_ORGANIC_ACID_CATABOLIC_PROCESS	13/220	272/13008	0.000740269	0.0236053	0.0214289	445176/799963/572001/799099/336473/447830/556236/559281/791205/550403/445121/449677/335008	13
60dph M vs WT Up-Regulation	GO_MUSCLE_SYSTEM_PROCESS	GO_MUSCLE_SYSTEM_PROCESS	17/220	418/13008	0.000755075	0.0237001	0.0215149	492702/553418/548604/30296/556258/792610/563935/100002756/321602/64267/566430/567239/569876/568554/100333578/58032/406493	17
60dph M vs WT Up-Regulation	GO_POSITIVE_REGULATION_OF_LIPID_CATABOLIC_PROCESS	GO_POSITIVE_REGULATION_OF_LIPID_CATABOLIC_PROCESS	4/220	25/13008	0.000761821	0.0237001	0.0215149	572001/559281/566493/101887155	4
60dph M vs WT Up-Regulation	GO_LEUKOCYTE_APOPTOTIC_PROCESS	GO_LEUKOCYTE_APOPTOTIC_PROCESS	7/220	90/13008	0.000818713	0.0251631	0.022843	548604/393541/572001/324863/393707/100322133/321453	7
60dph M vs WT Up-Regulation	GO_NEGATIVE_REGULATION_OF_LIPID_LOCALIZATION	GO_NEGATIVE_REGULATION_OF_LIPID_LOCALIZATION	5/220	44/13008	0.000839302	0.0254888	0.0231387	572001/554836/566132/566493/101887155	5
60dph M vs WT Up-Regulation	GO_REGULATION_OF_SEQUESTERING_OF_TRIGLYCERIDE	GO_REGULATION_OF_SEQUESTERING_OF_TRIGLYCERIDE	3/220	12/13008	0.000937881	0.0281475	0.0255522	566493/30354/101887155	3
60dph M vs WT Up-Regulation	GO_REGULATION_OF_CARBOHYDRATE_BIOSYNTHETIC_PROCESS	GO_REGULATION_OF_CARBOHYDRATE_BIOSYNTHETIC_PROCESS	7/220	93/13008	0.00099481	0.0295088	0.026788	100001260/553465/553418/572001/554836/100002756/559281	7
60dph M vs WT Up-Regulation	GO_REGULATION_OF_LIPID_STORAGE	GO_REGULATION_OF_LIPID_STORAGE	5/220	46/13008	0.00103078	0.0302243	0.0274375	556236/566132/566493/30354/101887155	5
60dph M vs WT Up-Regulation	GO_FATTY_ACID_TRANSPORT	GO_FATTY_ACID_TRANSPORT	7/220	94/13008	0.0010597	0.0307192	0.0278868	445176/572001/556236/393805/449677/393622/58032	7
60dph M vs WT Up-Regulation	GO_MITOCHONDRIAL_TRANSMEMBRANE_TRANSPORT	GO_MITOCHONDRIAL_TRANSMEMBRANE_TRANSPORT	7/220	95/13008	0.00112787	0.032328	0.0293473	100004941/556236/555812/406436/393805/569608/449677	7
60dph M vs WT Up-Regulation	GO_AUTOPHAGY_OF_NUCLEUS	GO_AUTOPHAGY_OF_NUCLEUS	3/220	13/13008	0.0012041	0.0337544	0.0306421	100332174/101883461/393200	3
60dph M vs WT Up-Regulation	GO_REGULATION_OF_AMINO_ACID_IMPORT_ACROSS_PLASMA_MEMBRANE	GO_REGULATION_OF_AMINO_ACID_IMPORT_ACROSS_PLASMA_MEMBRANE	3/220	13/13008	0.0012041	0.0337544	0.0306421	140633/100009631/569876	3
60dph M vs WT Up-Regulation	GO_CELLULAR_RESPONSE_TO_STARVATION	GO_CELLULAR_RESPONSE_TO_STARVATION	9/220	154/13008	0.00122338	0.0339222	0.0307944	553465/445176/561007/30296/324863/336473/567919/321453/393200	9
60dph M vs WT Up-Regulation	GO_RESPONSE_TO_EXTRACELLULAR_STIMULUS	GO_RESPONSE_TO_EXTRACELLULAR_STIMULUS	18/220	477/13008	0.0012509	0.0340016	0.0308665	553465/445176/553418/560140/561007/30296/324863/336473/556236/393096/567919/30354/334098/321453/100333578/100330617/393622/393200	18
60dph M vs WT Up-Regulation	GO_GLYCOGEN_BIOSYNTHETIC_PROCESS	GO_GLYCOGEN_BIOSYNTHETIC_PROCESS	5/220	48/13008	0.0012529	0.0340016	0.0308665	100001260/572001/100002756/559281/140633	5
60dph M vs WT Up-Regulation	GO_RESPONSE_TO_CORTICOSTEROID	GO_RESPONSE_TO_CORTICOSTEROID	9/220	155/13008	0.00128012	0.0343747	0.0312052	565869/30296/378866/555906/58215/334098/321453/100333578/58032	9
60dph M vs WT Up-Regulation	GO_REGULATION_OF_LIPID_BIOSYNTHETIC_PROCESS	GO_REGULATION_OF_LIPID_BIOSYNTHETIC_PROCESS	10/220	187/13008	0.00130556	0.0346926	0.0314938	553465/445176/553418/560140/561007/556236/100002756/566132/393805/436975	10
60dph M vs WT Up-Regulation	GO_TRIGLYCERIDE_CATABOLIC_PROCESS	GO_TRIGLYCERIDE_CATABOLIC_PROCESS	4/220	29/13008	0.00135668	0.0356793	0.0323896	393096/566493/30354/101887155	4
60dph M vs WT Up-Regulation	GO_CELLULAR_RESPONSE_TO_FATTY_ACID	GO_CELLULAR_RESPONSE_TO_FATTY_ACID	5/220	50/13008	0.00150854	0.0392682	0.0356475	553418/561007/559281/30354/58032	5
60dph M vs WT Up-Regulation	GO_REGULATION_OF_LEUKOCYTE_APOPTOTIC_PROCESS	GO_REGULATION_OF_LEUKOCYTE_APOPTOTIC_PROCESS	6/220	74/13008	0.00155466	0.04006	0.0363663	548604/393541/572001/324863/393707/100322133	6
60dph M vs WT Up-Regulation	GO_RESPONSE_TO_DRUG	GO_RESPONSE_TO_DRUG	15/220	371/13008	0.00162637	0.0414887	0.0376633	553418/322846/100174951/30296/556236/321602/58215/100333254/550403/445121/30354/334098/353314/445245/58032	15
60dph M vs WT Up-Regulation	GO_FATTY_ACID_BETA_OXIDATION	GO_FATTY_ACID_BETA_OXIDATION	6/220	75/13008	0.00166643	0.0416772	0.0378344	445176/572001/556236/559281/445121/449677	6
60dph M vs WT Up-Regulation	GO_RESPONSE_TO_ACTIVITY	GO_RESPONSE_TO_ACTIVITY	6/220	75/13008	0.00166643	0.0416772	0.0378344	553418/556678/554836/799109/445121/58032	6
60dph M vs WT Up-Regulation	GO_REGULATION_OF_ANION_TRANSMEMBRANE_TRANSPORT	GO_REGULATION_OF_ANION_TRANSMEMBRANE_TRANSPORT	4/220	31/13008	0.00175049	0.0429375	0.0389785	572001/140633/100009631/569876	4
60dph M vs WT Up-Regulation	GO_REGULATION_OF_TRIGLYCERIDE_METABOLIC_PROCESS	GO_REGULATION_OF_TRIGLYCERIDE_METABOLIC_PROCESS	4/220	31/13008	0.00175049	0.0429375	0.0389785	553465/445176/566493/101887155	4
60dph M vs WT Up-Regulation	GO_AUTOPHAGY_OF_MITOCHONDRION	GO_AUTOPHAGY_OF_MITOCHONDRION	6/220	76/13008	0.00178421	0.0429389	0.0389798	553418/336159/100332174/101883461/393200/550328	6
60dph M vs WT Up-Regulation	GO_PHOSPHATIDYLCHOLINE_METABOLIC_PROCESS	GO_PHOSPHATIDYLCHOLINE_METABOLIC_PROCESS	6/220	76/13008	0.00178421	0.0429389	0.0389798	445176/799099/447830/503936/560986/335008	6
60dph M vs WT Up-Regulation	GO_LIPID_STORAGE	GO_LIPID_STORAGE	6/220	77/13008	0.00190819	0.0450722	0.0409164	554836/556236/566132/566493/30354/101887155	6
60dph M vs WT Up-Regulation	GO_POLYSACCHARIDE_BIOSYNTHETIC_PROCESS	GO_POLYSACCHARIDE_BIOSYNTHETIC_PROCESS	6/220	77/13008	0.00190819	0.0450722	0.0409164	100001260/572001/100002756/559281/793362/140633	6
60dph M vs WT Up-Regulation	GO_NEURON_DEATH_IN_RESPONSE_TO_OXIDATIVE_STRESS	GO_NEURON_DEATH_IN_RESPONSE_TO_OXIDATIVE_STRESS	4/220	32/13008	0.00197435	0.0457869	0.0415652	548604/58122/100330617/550328	4
60dph M vs WT Up-Regulation	GO_REGULATION_OF_GLUCAN_BIOSYNTHETIC_PROCESS	GO_REGULATION_OF_GLUCAN_BIOSYNTHETIC_PROCESS	4/220	32/13008	0.00197435	0.0457869	0.0415652	100001260/572001/100002756/559281	4
60dph M vs WT Up-Regulation	GO_CARBOHYDRATE_BIOSYNTHETIC_PROCESS	GO_CARBOHYDRATE_BIOSYNTHETIC_PROCESS	10/220	198/13008	0.00199738	0.0459038	0.0416713	100001260/553465/553418/572001/554836/100002756/559281/793362/140633/321664	10
60dph M vs WT Up-Regulation	GO_ENERGY_DERIVATION_BY_OXIDATION_OF_ORGANIC_COMPOUNDS	GO_ENERGY_DERIVATION_BY_OXIDATION_OF_ORGANIC_COMPOUNDS	12/220	270/13008	0.00217158	0.0486837	0.0441949	100001260/553418/548604/550442/572001/393764/100002756/559281/140633/564859/100332174/569945	12
60dph M vs WT Up-Regulation	GO_ORGANIC_ACID_BIOSYNTHETIC_PROCESS	GO_ORGANIC_ACID_BIOSYNTHETIC_PROCESS	13/220	307/13008	0.00220273	0.0486837	0.0441949	799963/560140/561007/336473/447830/556236/393096/562188/566132/140633/393805/30354/58032	13
60dph M vs WT Up-Regulation	GO_ENERGY_HOMEOSTASIS	GO_ENERGY_HOMEOSTASIS	4/220	33/13008	0.00221725	0.0486837	0.0441949	445176/553418/548604/556236	4
60dph M vs WT Up-Regulation	GO_ORGANELLE_DISASSEMBLY	GO_ORGANELLE_DISASSEMBLY	7/220	107/13008	0.00224527	0.0486837	0.0441949	553418/336159/100003524/100332174/101883461/393200/550328	7
60dph M vs WT Up-Regulation	GO_MITOCHONDRIAL_TRANSCRIPTION	GO_MITOCHONDRIAL_TRANSCRIPTION	3/220	16/13008	0.00227102	0.0486837	0.0441949	30296/555906/406436	3
60dph M vs WT Up-Regulation	GO_NEGATIVE_REGULATION_OF_ANION_TRANSMEMBRANE_TRANSPORT	GO_NEGATIVE_REGULATION_OF_ANION_TRANSMEMBRANE_TRANSPORT	3/220	16/13008	0.00227102	0.0486837	0.0441949	572001/100009631/569876	3
60dph M vs WT Up-Regulation	GO_NEGATIVE_REGULATION_OF_ANOIKIS	GO_NEGATIVE_REGULATION_OF_ANOIKIS	3/220	16/13008	0.00227102	0.0486837	0.0441949	561007/386787/58122	3
60dph M vs WT Up-Regulation	GO_SEQUESTERING_OF_TRIGLYCERIDE	GO_SEQUESTERING_OF_TRIGLYCERIDE	3/220	16/13008	0.00227102	0.0486837	0.0441949	566493/30354/101887155	3
60dph M vs WT Up-Regulation	GO_MUSCLE_HYPERTROPHY	GO_MUSCLE_HYPERTROPHY	6/220	80/13008	0.00231948	0.0493083	0.0447619	492702/548604/556258/321602/569876/58032	6
60dph M vs WT Up-Regulation	GO_REGULATION_OF_LIPID_TRANSPORT	GO_REGULATION_OF_LIPID_TRANSPORT	7/220	108/13008	0.00236715	0.0499058	0.0453043	572001/554836/393096/402965/566132/58032/550328	7
60dph A vs M Up-Regulation	GO_CELLULAR_AMINO_ACID_METABOLIC_PROCESS	GO_CELLULAR_AMINO_ACID_METABOLIC_PROCESS	20/125	323/13008	2.98213e-11	5.38573e-08	5.1324e-08	449661/394138/368284/327512/100124594/114427/394021/321928/338183/337070/445287/567547/378847/565440/30665/557186/403338/436709/569778/337412	20
60dph A vs M Up-Regulation	GO_CELLULAR_AMINO_ACID_BIOSYNTHETIC_PROCESS	GO_CELLULAR_AMINO_ACID_BIOSYNTHETIC_PROCESS	9/125	76/13008	4.33185e-08	3.91166e-05	3.72767e-05	394138/327512/100124594/394021/321928/567547/378847/557186/337412	9
60dph A vs M Up-Regulation	GO_ALPHA_AMINO_ACID_BIOSYNTHETIC_PROCESS	GO_ALPHA_AMINO_ACID_BIOSYNTHETIC_PROCESS	8/125	61/13008	1.1158e-07	6.71713e-05	6.40118e-05	394138/327512/394021/321928/567547/378847/557186/337412	8
60dph A vs M Up-Regulation	GO_AMINO_ACID_ACTIVATION	GO_AMINO_ACID_ACTIVATION	7/125	47/13008	2.92135e-07	0.000123929	0.0001181	449661/368284/114427/338183/337070/565440/569778	7
60dph A vs M Up-Regulation	GO_PTERIDINE_CONTAINING_COMPOUND_METABOLIC_PROCESS	GO_PTERIDINE_CONTAINING_COMPOUND_METABOLIC_PROCESS	6/125	30/13008	3.43105e-07	0.000123929	0.0001181	394021/100333269/567547/378847/100034522/140622	6
60dph A vs M Up-Regulation	GO_TETRAHYDROFOLATE_METABOLIC_PROCESS	GO_TETRAHYDROFOLATE_METABOLIC_PROCESS	5/125	17/13008	4.26593e-07	0.000128405	0.000122365	394021/100333269/567547/100034522/140622	5
60dph A vs M Up-Regulation	GO_FOLIC_ACID_CONTAINING_COMPOUND_METABOLIC_PROCESS	GO_FOLIC_ACID_CONTAINING_COMPOUND_METABOLIC_PROCESS	5/125	25/13008	3.44387e-06	0.000888519	0.000846726	394021/100333269/567547/100034522/140622	5
60dph A vs M Up-Regulation	GO_ORGANIC_ACID_BIOSYNTHETIC_PROCESS	GO_ORGANIC_ACID_BIOSYNTHETIC_PROCESS	13/125	307/13008	7.8349e-06	0.00176873	0.00168553	394138/327512/100124594/386661/394021/321928/567547/378847/100034522/557186/568744/140622/337412	13
60dph A vs M Up-Regulation	GO_ALPHA_AMINO_ACID_METABOLIC_PROCESS	GO_ALPHA_AMINO_ACID_METABOLIC_PROCESS	10/125	192/13008	1.58357e-05	0.00317051	0.00302138	394138/327512/394021/321928/445287/567547/378847/557186/403338/337412	10
60dph A vs M Up-Regulation	GO_FOLIC_ACID_METABOLIC_PROCESS	GO_FOLIC_ACID_METABOLIC_PROCESS	4/125	17/13008	1.75554e-05	0.00317051	0.00302138	394021/100333269/567547/100034522	4
60dph A vs M Up-Regulation	GO_ONE_CARBON_METABOLIC_PROCESS	GO_ONE_CARBON_METABOLIC_PROCESS	5/125	35/13008	1.94851e-05	0.0031991	0.00304862	394021/100333269/567547/100034522/403338	5
60dph A vs M Up-Regulation	GO_ASPARTATE_FAMILY_AMINO_ACID_METABOLIC_PROCESS	GO_ASPARTATE_FAMILY_AMINO_ACID_METABOLIC_PROCESS	5/125	47/13008	8.39688e-05	0.0119145	0.0113541	394138/321928/567547/378847/403338	5
60dph A vs M Up-Regulation	GO_WATER_SOLUBLE_VITAMIN_METABOLIC_PROCESS	GO_WATER_SOLUBLE_VITAMIN_METABOLIC_PROCESS	6/125	76/13008	8.80891e-05	0.0119145	0.0113541	327512/394021/100333269/567547/378847/100034522	6
60dph A vs M Up-Regulation	GO_DNA_PACKAGING	GO_DNA_PACKAGING	8/125	149/13008	9.32619e-05	0.0119145	0.0113541	556493/563212/406285/30430/192332/321452/553328/678613	8
60dph A vs M Up-Regulation	GO_TETRAHYDROFOLATE_INTERCONVERSION	GO_TETRAHYDROFOLATE_INTERCONVERSION	3/125	10/13008	9.89575e-05	0.0119145	0.0113541	394021/567547/100034522	3
60dph A vs M Up-Regulation	GO_DNA_CONFORMATION_CHANGE	GO_DNA_CONFORMATION_CHANGE	10/125	263/13008	0.000221781	0.0250335	0.023856	556493/563212/406285/30430/192332/566409/321452/553328/337598/678613	10
60dph A vs M Up-Regulation	GO_DICARBOXYLIC_ACID_METABOLIC_PROCESS	GO_DICARBOXYLIC_ACID_METABOLIC_PROCESS	6/125	94/13008	0.00028506	0.0289932	0.0276295	394021/100333269/567547/100034522/557186/140622	6
60dph A vs M Up-Regulation	GO_CHONDROCYTE_DIFFERENTIATION_INVOLVED_IN_ENDOCHONDRAL_BONE_MORPHOGENESIS	GO_CHONDROCYTE_DIFFERENTIATION_INVOLVED_IN_ENDOCHONDRAL_BONE_MORPHOGENESIS	3/125	14/13008	0.000291841	0.0289932	0.0276295	403023/353363/555328	3
60dph A vs M Up-Regulation	GO_TRNA_METABOLIC_PROCESS	GO_TRNA_METABOLIC_PROCESS	8/125	177/13008	0.000305023	0.0289932	0.0276295	449661/368284/114427/338183/337070/565440/445109/569778	8
60dph A vs M Up-Regulation	GO_METHIONINE_METABOLIC_PROCESS	GO_METHIONINE_METABOLIC_PROCESS	3/125	15/13008	0.000362246	0.0311532	0.0296879	567547/378847/403338	3
60dph A vs M Up-Regulation	GO_MITOTIC_CHROMOSOME_CONDENSATION	GO_MITOTIC_CHROMOSOME_CONDENSATION	3/125	15/13008	0.000362246	0.0311532	0.0296879	556493/192332/321452	3
60dph A vs M Up-Regulation	GO_SERINE_FAMILY_AMINO_ACID_BIOSYNTHETIC_PROCESS	GO_SERINE_FAMILY_AMINO_ACID_BIOSYNTHETIC_PROCESS	3/125	16/13008	0.000442721	0.0363433	0.0346339	327512/394021/321928	3
60dph A vs M Up-Regulation	GO_CORNIFICATION	GO_CORNIFICATION	4/125	40/13008	0.000568277	0.0446221	0.0425233	560091/553371/324023/794486	4
60Mdph A vs WT Up-Regulation	GO_NEGATIVE_REGULATION_OF_KINASE_ACTIVITY	GO_NEGATIVE_REGULATION_OF_KINASE_ACTIVITY	9/78	241/13008	1.32819e-05	0.0132612	0.0120541	569876/323713/561701/792957/323922/393763/394188/393854/559054	9
60Mdph A vs WT Up-Regulation	GO_NEGATIVE_REGULATION_OF_TRANSFERASE_ACTIVITY	GO_NEGATIVE_REGULATION_OF_TRANSFERASE_ACTIVITY	9/78	268/13008	3.08062e-05	0.0132612	0.0120541	569876/323713/561701/792957/323922/393763/394188/393854/559054	9
60Mdph A vs WT Up-Regulation	GO_NEGATIVE_REGULATION_OF_MAPK_CASCADE	GO_NEGATIVE_REGULATION_OF_MAPK_CASCADE	7/78	158/13008	4.37908e-05	0.0132612	0.0120541	569876/393141/323922/393763/394188/393854/559054	7
60Mdph A vs WT Up-Regulation	GO_NEGATIVE_REGULATION_OF_PHOSPHORYLATION	GO_NEGATIVE_REGULATION_OF_PHOSPHORYLATION	11/78	431/13008	4.89388e-05	0.0132612	0.0120541	569876/323713/561701/792957/393141/323922/393763/394188/393854/559054/378866	11
60Mdph A vs WT Up-Regulation	GO_POSITIVE_REGULATION_OF_DNA_BIOSYNTHETIC_PROCESS	GO_POSITIVE_REGULATION_OF_DNA_BIOSYNTHETIC_PROCESS	5/78	67/13008	4.91874e-05	0.0132612	0.0120541	565155/393141/613144/431737/796490	5
60Mdph A vs WT Up-Regulation	GO_NEGATIVE_REGULATION_OF_MAP_KINASE_ACTIVITY	GO_NEGATIVE_REGULATION_OF_MAP_KINASE_ACTIVITY	5/78	69/13008	5.67071e-05	0.0132612	0.0120541	569876/323922/393763/393854/559054	5
60Mdph A vs WT Up-Regulation	GO_POSITIVE_REGULATION_OF_METANEPHROS_DEVELOPMENT	GO_POSITIVE_REGULATION_OF_METANEPHROS_DEVELOPMENT	3/78	13/13008	5.68104e-05	0.0132612	0.0120541	393141/503772/796490	3
60Mdph A vs WT Up-Regulation	GO_NEGATIVE_REGULATION_OF_STRESS_ACTIVATED_PROTEIN_KINASE_SIGNALING_CASCADE	GO_NEGATIVE_REGULATION_OF_STRESS_ACTIVATED_PROTEIN_KINASE_SIGNALING_CASCADE	4/78	45/13008	0.000147896	0.0302077	0.027458	393141/323922/393763/394188	4
60Mdph A vs WT Up-Regulation	GO_NEGATIVE_REGULATION_OF_ESTABLISHMENT_OF_PROTEIN_LOCALIZATION	GO_NEGATIVE_REGULATION_OF_ESTABLISHMENT_OF_PROTEIN_LOCALIZATION	6/78	138/13008	0.000175495	0.0318621	0.0289618	323713/445139/565041/323922/431737/559054	6
60Mdph A vs WT Up-Regulation	GO_UBIQUINONE_METABOLIC_PROCESS	GO_UBIQUINONE_METABOLIC_PROCESS	3/78	20/13008	0.000219699	0.0358989	0.0326311	492506/550442/559054	3
60Mdph A vs WT Up-Regulation	GO_REGULATION_OF_METANEPHROS_DEVELOPMENT	GO_REGULATION_OF_METANEPHROS_DEVELOPMENT	3/78	22/13008	0.000294235	0.0437073	0.0397288	393141/503772/796490	3
60Mdph A vs WT Up-Regulation	GO_VASCULAR_ASSOCIATED_SMOOTH_MUSCLE_CELL_MIGRATION	GO_VASCULAR_ASSOCIATED_SMOOTH_MUSCLE_CELL_MIGRATION	3/78	23/13008	0.000336914	0.0458764	0.0417004	548604/796490/566430	3
60Mdph A vs WT Up-Regulation	GO_NEGATIVE_REGULATION_OF_STRIATED_MUSCLE_CELL_APOPTOTIC_PROCESS	GO_NEGATIVE_REGULATION_OF_STRIATED_MUSCLE_CELL_APOPTOTIC_PROCESS	3/78	24/13008	0.000383386	0.0481887	0.0438023	792610/445139/559054	3
60Mdph M vs WT Up-Regulation	GO_RESPONSE_TO_STARVATION	GO_RESPONSE_TO_STARVATION	35/809	195/13008	1.1082e-08	3.64921e-05	3.3902e-05	445176/324863/555703/406466/100329702/553465/562289/436933/567919/30296/797132/678628/393200/100333578/101884924/246275/561563/798356/321277/562720/30467/336473/100151416/100170805/561924/559366/100005732/334470/321453/561007/445248/393838/567969/793200/406786	35
60Mdph M vs WT Up-Regulation	GO_CELLULAR_RESPONSE_TO_STARVATION	GO_CELLULAR_RESPONSE_TO_STARVATION	30/809	154/13008	1.80431e-08	3.64921e-05	3.3902e-05	445176/324863/555703/406466/553465/562289/436933/567919/30296/797132/678628/393200/101884924/246275/561563/321277/562720/30467/336473/100151416/100170805/559366/100005732/321453/561007/445248/393838/567969/793200/406786	30
60Mdph M vs WT Up-Regulation	GO_CELLULAR_RESPONSE_TO_EXTRACELLULAR_STIMULUS	GO_CELLULAR_RESPONSE_TO_EXTRACELLULAR_STIMULUS	35/809	240/13008	2.04273e-06	0.00275428	0.00255879	445176/324863/555703/406466/553465/562289/436933/567919/30296/797132/678628/393200/101884924/246275/561563/321277/562720/30467/336473/100151416/100170805/559366/100005732/321453/561007/445248/393838/567297/30354/373125/567969/793200/402938/571549/406786	35
60Mdph M vs WT Up-Regulation	GO_RESPONSE_TO_EXTRACELLULAR_STIMULUS	GO_RESPONSE_TO_EXTRACELLULAR_STIMULUS	56/809	477/13008	2.96605e-06	0.00299942	0.00278653	445176/324863/555703/556236/406466/100329702/553465/560140/562289/334098/436933/567919/30296/797132/678628/393200/100333578/101884924/246275/393622/561563/798356/566542/393096/321277/562720/30467/30739/336473/30750/336116/368274/114549/100151416/100170805/415099/561924/559366/100005732/334470/321453/561007/30754/445248/393838/794081/751747/567297/30354/373125/407658/567969/793200/402938/571549/40…	56
60Mdph M vs WT Up-Regulation	GO_CELLULAR_RESPONSE_TO_EXTERNAL_STIMULUS	GO_CELLULAR_RESPONSE_TO_EXTERNAL_STIMULUS	41/809	311/13008	3.91731e-06	0.0031691	0.00294417	445176/324863/555703/406466/553465/562289/568877/101883074/436933/567919/30296/797132/678628/393200/101884924/246275/561563/114461/321277/562720/30467/336473/336116/100151416/100170805/559366/100005732/321453/561007/445248/393838/335821/567297/30354/373125/567969/793200/100151027/402938/571549/406786	41
60Mdph M vs WT Up-Regulation	GO_INTRINSIC_APOPTOTIC_SIGNALING_PATHWAY_IN_RESPONSE_TO_ENDOPLASMIC_RETICULUM_STRESS	GO_INTRINSIC_APOPTOTIC_SIGNALING_PATHWAY_IN_RESPONSE_TO_ENDOPLASMIC_RETICULUM_STRESS	14/809	57/13008	7.2406e-06	0.00390151	0.00362459	563855/555703/405805/550328/797132/114461/114401/58081/724005/561924/559366/567021/373125/406853	14
60Mdph M vs WT Up-Regulation	GO_NEGATIVE_REGULATION_OF_INTRACELLULAR_SIGNAL_TRANSDUCTION	GO_NEGATIVE_REGULATION_OF_INTRACELLULAR_SIGNAL_TRANSDUCTION	55/809	480/13008	7.54231e-06	0.00390151	0.00362459	494487/406204/563926/324863/553607/569876/405805/567869/436933/550328/768177/100003037/393854/394088/797132/406202/678628/793290/449958/562155/386643/447845/378866/567524/114401/777637/494050/353314/266756/100000720/724005/415099/561924/100006041/559366/100005019/436834/336159/102725533/394077/445248/567051/566998/566046/100535304/567965/322404/566492/567969/393246/564497/553545/337670/406853/561…	55
60Mdph M vs WT Up-Regulation	GO_CELLULAR_RESPONSE_TO_HYDROGEN_PEROXIDE	GO_CELLULAR_RESPONSE_TO_HYDROGEN_PEROXIDE	17/809	82/13008	9.29174e-06	0.00390151	0.00362459	556678/548604/555703/406466/100535718/30296/797132/562155/100000720/336116/415099/559366/335821/373125/567969/564497/140811	17
60Mdph M vs WT Up-Regulation	GO_RESPONSE_TO_STEROID_HORMONE	GO_RESPONSE_TO_STEROID_HORMONE	41/809	322/13008	9.30557e-06	0.00390151	0.00362459	494487/406204/83774/548604/563926/100003956/405891/554836/368359/101883074/334098/30296/797132/58215/100333578/378866/565869/393492/550571/30739/30750/114549/100151416/260407/415099/100359398/100006041/30298/321453/30754/334971/794081/751747/335821/393714/373125/407658/567969/393246/571549/561901	41
60Mdph M vs WT Up-Regulation	GO_NEGATIVE_REGULATION_OF_INTRACELLULAR_STEROID_HORMONE_RECEPTOR_SIGNALING_PATHWAY	GO_NEGATIVE_REGULATION_OF_INTRACELLULAR_STEROID_HORMONE_RECEPTOR_SIGNALING_PATHWAY	11/809	37/13008	9.64526e-06	0.00390151	0.00362459	406204/83774/563926/100003956/554836/797132/393492/260407/100006041/393246/571549	11
60Mdph M vs WT Up-Regulation	GO_CELLULAR_CARBOHYDRATE_METABOLIC_PROCESS	GO_CELLULAR_CARBOHYDRATE_METABOLIC_PROCESS	36/809	270/13008	1.17436e-05	0.00431843	0.00401191	140633/494487/323713/100001260/559281/100003956/100002756/556236/553465/554836/386663/568877/572001/564859/550328/797132/378866/798356/556199/793362/791188/245700/550573/100037349/378972/334470/561007/100332174/260350/641571/555899/572183/565379/563942/567969/393246	36
60Mdph M vs WT Up-Regulation	GO_POSITIVE_REGULATION_OF_AUTOPHAGY	GO_POSITIVE_REGULATION_OF_AUTOPHAGY	21/809	120/13008	1.42542e-05	0.00480485	0.00446381	567879/100329702/692289/565649/562289/436933/550328/30296/797132/678628/567524/553776/558097/799891/336116/559366/336159/566384/562066/100535304/567969	21
60Mdph M vs WT Up-Regulation	GO_REGULATION_OF_CELLULAR_CARBOHYDRATE_METABOLIC_PROCESS	GO_REGULATION_OF_CELLULAR_CARBOHYDRATE_METABOLIC_PROCESS	23/809	140/13008	1.6562e-05	0.00490899	0.00456056	323713/100001260/559281/100003956/100002756/556236/553465/554836/568877/572001/550328/797132/378866/798356/245700/550573/100037349/378972/334470/561007/563942/567969/393246	23
60Mdph M vs WT Up-Regulation	GO_CIRCADIAN_REGULATION_OF_GENE_EXPRESSION	GO_CIRCADIAN_REGULATION_OF_GENE_EXPRESSION	15/809	69/13008	1.69903e-05	0.00490899	0.00456056	140633/494487/406204/83774/564009/58107/563926/100003956/494031/554836/406533/563771/797132/447845/321277	15
60Mdph M vs WT Up-Regulation	GO_REGULATION_OF_GLUCOSE_METABOLIC_PROCESS	GO_REGULATION_OF_GLUCOSE_METABOLIC_PROCESS	20/809	115/13008	2.49218e-05	0.00672057	0.00624356	323713/100001260/559281/100003956/100002756/556236/553465/554836/572001/550328/797132/798356/245700/550573/100037349/378972/334470/561007/563942/567969	20
60Mdph M vs WT Up-Regulation	GO_POSITIVE_REGULATION_OF_CATABOLIC_PROCESS	GO_POSITIVE_REGULATION_OF_CATABOLIC_PROCESS	48/809	422/13008	3.47095e-05	0.00877499	0.00815216	559281/567879/405805/100329702/406533/692289/565649/386663/562289/572001/30544/436933/550328/792957/30296/797132/678628/567524/563506/101887155/553776/405837/245700/58081/558097/799891/336116/557995/559366/378972/336159/558213/566384/100136859/562066/386629/561277/406310/393223/100535304/565287/322181/322404/402801/567969/564497/570968/100332791	48
60Mdph M vs WT Up-Regulation	GO_CELLULAR_RESPONSE_TO_STEROID_HORMONE_STIMULUS	GO_CELLULAR_RESPONSE_TO_STEROID_HORMONE_STIMULUS	28/809	198/13008	3.74602e-05	0.00891332	0.00828067	494487/406204/83774/548604/563926/100003956/405891/554836/30296/797132/58215/100333578/378866/565869/393492/30750/260407/100359398/100006041/30298/30754/334971/751747/335821/373125/567969/393246/571549	28
60Mdph M vs WT Up-Regulation	GO_MUSCLE_SYSTEM_PROCESS	GO_MUSCLE_SYSTEM_PROCESS	47/809	418/13008	5.57542e-05	0.0125292	0.0116399	548604/556258/140599/100002756/565706/792610/335901/569876/406493/568877/100149148/30296/492702/100333578/64267/562155/246275/321602/566430/796455/100536659/100006941/570007/562194/541384/795492/572250/100002625/797430/83773/337084/100006041/563802/436834/558800/570245/558456/751747/563935/568288/641583/799492/566998/567239/664708/407658/567969	47
60Mdph M vs WT Up-Regulation	GO_NEGATIVE_REGULATION_OF_PHOSPHORYLATION	GO_NEGATIVE_REGULATION_OF_PHOSPHORYLATION	48/809	431/13008	5.92184e-05	0.0126073	0.0117124	323713/406204/563926/553607/569876/405805/568877/572001/101883074/567869/550328/768177/792957/100003037/393854/797132/406202/557680/678628/793290/449958/562155/386643/378866/567524/494050/353314/567674/321739/570007/58081/100000720/558097/403084/406633/100151416/83773/100006041/559366/102725533/692272/566998/563942/567969/393246/564497/561994/337670	48
60Mdph M vs WT Up-Regulation	GO_REGULATION_OF_AUTOPHAGY	GO_REGULATION_OF_AUTOPHAGY	39/809	327/13008	6.7295e-05	0.0130474	0.0121213	567879/405805/100329702/692289/565649/562289/436933/550328/30296/797132/678628/798356/567524/562720/571294/553776/327239/562194/100000720/558097/799891/336116/561924/393443/559366/751697/100331179/334470/336159/102725533/100332174/566384/393838/562066/393164/100535304/567969/140811/100000398	39
60Mdph M vs WT Up-Regulation	GO_INTRACELLULAR_RECEPTOR_SIGNALING_PATHWAY	GO_INTRACELLULAR_RECEPTOR_SIGNALING_PATHWAY	32/809	248/13008	6.77366e-05	0.0130474	0.0121213	494487/406204/83774/548604/563926/100003956/373108/30271/554836/431720/323099/797132/393492/555432/30750/403084/260407/415099/100359398/100006041/30298/554561/30754/334971/557649/550134/100001665/100150267/322404/393246/564497/571549	32
60Mdph M vs WT Up-Regulation	GO_REGULATION_OF_FATTY_ACID_METABOLIC_PROCESS	GO_REGULATION_OF_FATTY_ACID_METABOLIC_PROCESS	16/809	87/13008	7.93851e-05	0.014596	0.01356	548604/559281/445176/556236/405805/560140/572001/797132/393805/30750/100037349/378972/561007/30754/100005455/393246	16
60Mdph M vs WT Up-Regulation	GO_RESPONSE_TO_MUSCLE_STRETCH	GO_RESPONSE_TO_MUSCLE_STRETCH	7/809	19/13008	9.12292e-05	0.0160444	0.0149056	556258/323099/266756/415099/83773/557109/100151027	7
60Mdph M vs WT Up-Regulation	GO_NEGATIVE_REGULATION_OF_I_KAPPAB_KINASE_NF_KAPPAB_SIGNALING	GO_NEGATIVE_REGULATION_OF_I_KAPPAB_KINASE_NF_KAPPAB_SIGNALING	10/809	40/13008	0.000125554	0.0211611	0.0196591	494487/406204/563926/797132/449958/777637/100000720/100006041/336159/564497	10
60Mdph M vs WT Up-Regulation	GO_REGULATION_OF_FATTY_ACID_OXIDATION	GO_REGULATION_OF_FATTY_ACID_OXIDATION	9/809	33/13008	0.000132344	0.0214133	0.0198934	548604/559281/445176/556236/572001/100037349/378972/561007/100005455	9
60Mdph M vs WT Up-Regulation	GO_NEGATIVE_REGULATION_OF_TOR_SIGNALING	GO_NEGATIVE_REGULATION_OF_TOR_SIGNALING	10/809	41/13008	0.000156912	0.0241968	0.0224794	324863/436933/768177/797132/678628/378866/567524/445248/100535304/553545	10
60Mdph M vs WT Up-Regulation	GO_PHOTOPERIODISM	GO_PHOTOPERIODISM	9/809	34/13008	0.000170159	0.0241968	0.0224794	140633/406204/83774/58107/563926/100003956/494031/553465/554836	9
60Mdph M vs WT Up-Regulation	GO_NEGATIVE_REGULATION_OF_CIRCADIAN_RHYTHM	GO_NEGATIVE_REGULATION_OF_CIRCADIAN_RHYTHM	6/809	15/13008	0.000174847	0.0241968	0.0224794	140633/101883257/83774/100003956/554836/563090	6
60Mdph M vs WT Up-Regulation	GO_REGULATION_OF_GLUCOCORTICOID_RECEPTOR_SIGNALING_PATHWAY	GO_REGULATION_OF_GLUCOCORTICOID_RECEPTOR_SIGNALING_PATHWAY	5/809	10/13008	0.000178044	0.0241968	0.0224794	406204/83774/563926/100003956/554836	5
60Mdph M vs WT Up-Regulation	GO_REGULATION_OF_FATTY_ACID_BETA_OXIDATION	GO_REGULATION_OF_FATTY_ACID_BETA_OXIDATION	7/809	21/13008	0.000188655	0.0241968	0.0224794	559281/445176/556236/572001/100037349/378972/100005455	7
60Mdph M vs WT Up-Regulation	GO_CIRCADIAN_RHYTHM	GO_CIRCADIAN_RHYTHM	28/809	217/13008	0.000189348	0.0241968	0.0224794	140633/494487/101883257/406204/569109/83774/564009/58107/563926/100003956/494031/30271/565056/553465/554836/406533/563771/797132/447845/565869/321277/562720/100136840/563090/555432/378728/100005019/393246	28
60Mdph M vs WT Up-Regulation	GO_HORMONE_MEDIATED_SIGNALING_PATHWAY	GO_HORMONE_MEDIATED_SIGNALING_PATHWAY	25/809	185/13008	0.000199956	0.0241968	0.0224794	494487/406204/83774/548604/563926/100003956/405891/30271/554836/560140/797132/100333578/393492/567674/30750/260407/100359398/567940/100006041/556310/30298/30754/334971/393246/571549	25
60Mdph M vs WT Up-Regulation	GO_ORGANOPHOSPHATE_CATABOLIC_PROCESS	GO_ORGANOPHOSPHATE_CATABOLIC_PROCESS	20/809	133/13008	0.000203385	0.0241968	0.0224794	565706/378990/100151215/560986/393906/393096/570007/100126812/503936/101887128/100037349/394077/556651/641571/335008/555899/566998/550370/324845/791647	20
60Mdph M vs WT Up-Regulation	GO_SMOOTH_MUSCLE_CELL_PROLIFERATION	GO_SMOOTH_MUSCLE_CELL_PROLIFERATION	20/809	133/13008	0.000203385	0.0241968	0.0224794	548604/555703/568877/100535718/792957/562155/566430/494050/30739/791153/30750/572250/100151416/30298/554561/30754/321587/30580/564497/561901	20
60Mdph M vs WT Up-Regulation	GO_ENTRAINMENT_OF_CIRCADIAN_CLOCK	GO_ENTRAINMENT_OF_CIRCADIAN_CLOCK	9/809	35/13008	0.000216561	0.0250283	0.0232518	140633/406204/83774/58107/563926/100003956/494031/553465/554836	9
60Mdph M vs WT Up-Regulation	GO_SELECTIVE_AUTOPHAGY	GO_SELECTIVE_AUTOPHAGY	12/809	59/13008	0.000229262	0.0257602	0.0239318	567879/692289/550328/567524/100003524/324654/553776/101883461/336159/100332174/402960/562066	12
60Mdph M vs WT Up-Regulation	GO_RESPONSE_TO_HYDROGEN_PEROXIDE	GO_RESPONSE_TO_HYDROGEN_PEROXIDE	19/809	125/13008	0.000252457	0.0275997	0.0256407	556678/548604/555703/406466/368359/100535718/30296/797132/562155/100000720/336116/415099/559366/335821/373125/567969/564497/140811/406786	19
60Mdph M vs WT Up-Regulation	GO_CORTICOSTEROID_RECEPTOR_SIGNALING_PATHWAY	GO_CORTICOSTEROID_RECEPTOR_SIGNALING_PATHWAY	6/809	16/13008	0.000265098	0.028219	0.0262161	406204/83774/563926/100003956/554836/30298	6
60Mdph M vs WT Up-Regulation	GO_RHYTHMIC_PROCESS	GO_RHYTHMIC_PROCESS	35/809	303/13008	0.000291537	0.0296375	0.0275339	140633/494487/101883257/406204/569109/83774/564009/58107/563926/100003956/494031/30271/565056/768192/553465/554836/406533/30674/563771/30296/797132/447845/565869/321277/562720/100136840/563090/555432/378728/101887125/100005019/260350/563942/567111/393246	35
60Mdph M vs WT Up-Regulation	GO_POSITIVE_REGULATION_OF_GLUCOSE_TRANSMEMBRANE_TRANSPORT	GO_POSITIVE_REGULATION_OF_GLUCOSE_TRANSMEMBRANE_TRANSPORT	10/809	44/13008	0.000293078	0.0296375	0.0275339	548604/559281/100002756/335901/560140/572001/245700/266756/436975/378972	10
60Mdph M vs WT Up-Regulation	GO_REGULATION_OF_CARBOHYDRATE_METABOLIC_PROCESS	GO_REGULATION_OF_CARBOHYDRATE_METABOLIC_PROCESS	26/809	201/13008	0.000304609	0.0300522	0.0279192	323713/100001260/559281/100003956/100002756/556236/553465/554836/386663/568877/572001/550328/797132/378866/798356/245700/550573/100037349/378972/334470/561007/260350/563942/567969/393246/100332791	26
60Mdph M vs WT Up-Regulation	GO_CARBOHYDRATE_DERIVATIVE_CATABOLIC_PROCESS	GO_CARBOHYDRATE_DERIVATIVE_CATABOLIC_PROCESS	23/809	171/13008	0.000379504	0.0365235	0.0339311	565706/378990/567869/100333407/100151215/393906/566506/791822/101887128/100037349/492807/560618/321453/563849/100148292/394077/566998/402981/402801/140811/373884/323465/791647	23
60Mdph M vs WT Up-Regulation	GO_POSITIVE_REGULATION_OF_SODIUM_ION_TRANSMEMBRANE_TRANSPORTER_ACTIVITY	GO_POSITIVE_REGULATION_OF_SODIUM_ION_TRANSMEMBRANE_TRANSPORTER_ACTIVITY	6/809	17/13008	0.00038826	0.0365235	0.0339311	100003037/64267/557091/406633/83773/103909035	6
60Mdph M vs WT Up-Regulation	GO_REGULATION_OF_LIPID_LOCALIZATION	GO_REGULATION_OF_LIPID_LOCALIZATION	20/809	140/13008	0.00040711	0.0374264	0.0347699	100003956/556236/554836/572001/550328/323099/797132/552928/393096/101887155/791153/30750/550573/402965/567940/378972/30754/30354/100150267/561901	20
60Mdph M vs WT Up-Regulation	GO_B_CELL_HOMEOSTASIS	GO_B_CELL_HOMEOSTASIS	7/809	24/13008	0.000476523	0.0424678	0.0394535	393100/559834/58081/100000720/568117/558213/564497	7
60Mdph M vs WT Up-Regulation	GO_GLUCOSE_METABOLIC_PROCESS	GO_GLUCOSE_METABOLIC_PROCESS	26/809	207/13008	0.000482947	0.0424678	0.0394535	140633/323713/100001260/559281/100003956/100002756/556236/553465/554836/572001/550328/797132/798356/555432/245700/266756/30750/550573/100037349/378972/334470/561007/30754/447836/563942/567969	26
60Mdph M vs WT Up-Regulation	GO_STEROID_HORMONE_MEDIATED_SIGNALING_PATHWAY	GO_STEROID_HORMONE_MEDIATED_SIGNALING_PATHWAY	19/809	132/13008	0.000511302	0.0428851	0.0398412	494487/406204/83774/548604/563926/100003956/405891/554836/797132/393492/30750/260407/100359398/100006041/30298/30754/334971/393246/571549	19
60Mdph M vs WT Up-Regulation	GO_PURINE_CONTAINING_COMPOUND_CATABOLIC_PROCESS	GO_PURINE_CONTAINING_COMPOUND_CATABOLIC_PROCESS	10/809	47/13008	0.000516315	0.0428851	0.0398412	565706/378990/100151215/393906/100037349/394077/566998/324845/373884/791647	10
60Mdph M vs WT Up-Regulation	GO_NEUTRAL_LIPID_BIOSYNTHETIC_PROCESS	GO_NEUTRAL_LIPID_BIOSYNTHETIC_PROCESS	9/809	39/13008	0.000519498	0.0428851	0.0398412	445176/553465/799099/552928/393622/101887155/568288/30354/335008	9
60Mdph M vs WT Up-Regulation	GO_CELLULAR_GLUCAN_METABOLIC_PROCESS	GO_CELLULAR_GLUCAN_METABOLIC_PROCESS	13/809	74/13008	0.000577194	0.0464189	0.0431242	140633/494487/100001260/559281/100002756/572001/564859/556199/245700/378972/100332174/572183/565379	13
60Mdph M vs WT Up-Regulation	GO_NUCLEOSIDE_PHOSPHATE_CATABOLIC_PROCESS	GO_NUCLEOSIDE_PHOSPHATE_CATABOLIC_PROCESS	12/809	65/13008	0.000585257	0.0464189	0.0431242	565706/378990/100151215/393906/101887128/100037349/394077/556651/566998/550370/324845/791647	12
60Mdph A vs M Up-Regulation	GO_RIBONUCLEOPROTEIN_COMPLEX_BIOGENESIS	GO_RIBONUCLEOPROTEIN_COMPLEX_BIOGENESIS	114/1217	418/13008	5.37079e-27	2.21277e-23	2.08047e-23	565155/613144/558581/406324/368664/561131/192331/368478/568043/566605/393617/317644/100003680/100534720/337399/494152/322251/402966/554096/321700/321544/321127/334362/553241/100003553/368864/613021/317739/321745/550244/317678/445404/393979/321130/447922/321860/393951/796388/570267/799690/799538/192312/326786/393950/266985/450057/449848/321114/564950/553505/445399/550440/322256/393863/402808/57073…	114
60Mdph A vs M Up-Regulation	GO_RNA_SPLICING	GO_RNA_SPLICING	104/1217	410/13008	5.05479e-22	1.04129e-18	9.79034e-19	558581/368664/192331/406824/30736/394058/568043/406382/566605/406249/394172/393480/432372/557528/402896/192318/393292/100145909/402966/436657/324238/321931/321544/406352/100149834/558760/321556/321994/368864/100004014/560041/406773/550244/192311/325550/445404/393979/378453/447922/321860/192328/393951/796388/799690/799538/394074/573376/406758/321555/321114/553490/560127/793165/334222/573001/393180…	104
60Mdph A vs M Up-Regulation	GO_NUCLEAR_TRANSPORT	GO_NUCLEAR_TRANSPORT	89/1217	328/13008	4.43213e-21	6.08679e-18	5.72288e-18	65237/406324/58098/321491/561131/192331/30736/568043/406382/406852/406249/325317/558020/432372/557528/337399/100145909/406860/402966/436657/322000/335195/334362/100004014/558883/550244/325550/445490/445404/393979/337461/571621/378453/30172/447922/192328/493617/393225/799538/559225/266985/568298/322969/560127/562350/399487/30707/30590/393863/791146/393125/573001/436883/570945/321504/406546/445499/…	89
60Mdph A vs M Up-Regulation	GO_MRNA_PROCESSING	GO_MRNA_PROCESSING	109/1217	462/13008	2.14363e-20	2.18696e-17	2.05621e-17	558581/368664/321491/192331/406824/30736/394058/568043/406382/566605/406249/394172/393480/432372/557528/402896/192318/393292/100145909/402966/436657/324238/321931/321544/406352/100149834/321556/692319/321994/368864/100004014/560041/550244/192311/325550/445404/393979/378453/447922/321860/192328/393951/796388/799690/799538/394074/573376/406758/321555/321114/553490/560127/321979/793165/334222/562388…	109
60Mdph A vs M Up-Regulation	GO_RNA_SPLICING_VIA_TRANSESTERIFICATION_REACTIONS	GO_RNA_SPLICING_VIA_TRANSESTERIFICATION_REACTIONS	87/1217	324/13008	2.65408e-20	2.18696e-17	2.05621e-17	558581/368664/192331/406824/30736/394058/568043/566605/406249/394172/393480/432372/557528/402896/192318/393292/100145909/402966/436657/324238/321931/321544/406352/321556/321994/368864/550244/192311/325550/445404/393979/378453/447922/321860/192328/393951/796388/799690/799538/394074/573376/406758/321555/321114/560127/793165/334222/573001/393180/562370/326944/436883/406795/407984/445398/100004398/32…	87
60Mdph A vs M Up-Regulation	GO_NUCLEAR_EXPORT	GO_NUCLEAR_EXPORT	60/1217	187/13008	2.23669e-18	1.42173e-15	1.33673e-15	406324/321491/568043/406852/406249/325317/558020/432372/337399/100145909/436657/322000/335195/334362/100004014/558883/325550/445490/337461/571621/378453/30172/192328/493617/559225/266985/568298/322969/560127/562350/399487/30707/30590/393125/436883/570945/321504/406546/568424/619195/569810/798071/192325/368417/192339/558662/407710/100005893/407727/373085/327020/100317326/796135/65234/550611/393973…	60
60Mdph A vs M Up-Regulation	GO_NCRNA_PROCESSING	GO_NCRNA_PROCESSING	91/1217	371/13008	2.41556e-18	1.42173e-15	1.33673e-15	613144/561131/368478/393617/563963/432372/317644/557370/100003680/100534720/337399/494152/393985/322251/554096/321700/321127/334362/553241/100003553/613021/321745/192311/321130/378453/556362/192312/553563/326786/393950/450057/321114/564950/445399/445109/402808/564642/406795/541496/794079/492761/569471/402800/321504/564078/324724/553298/406275/553523/100034610/100004398/567505/553393/567715/100006…	91
60Mdph A vs M Up-Regulation	GO_NCRNA_METABOLIC_PROCESS	GO_NCRNA_METABOLIC_PROCESS	103/1217	454/13008	5.08965e-18	2.62117e-15	2.46446e-15	613144/561131/368478/449661/393617/563963/432372/317644/557370/100003680/100534720/337399/494152/393985/322251/554096/321700/321127/334362/553241/100003553/368284/613021/321745/192311/321130/378453/394111/556362/192312/553563/326786/394188/393950/450057/321114/564950/565440/445399/445109/402808/564642/406795/541496/794079/492761/569471/402800/321504/564078/324724/553298/406275/553523/100034610/10…	103
60Mdph A vs M Up-Regulation	GO_RNA_EXPORT_FROM_NUCLEUS	GO_RNA_EXPORT_FROM_NUCLEUS	46/1217	128/13008	1.579e-16	7.22829e-14	6.79615e-14	406324/321491/568043/406852/406249/558020/432372/337399/100145909/436657/334362/100004014/558883/325550/445490/337461/571621/378453/30172/192328/493617/559225/266985/568298/322969/560127/562350/393125/436883/570945/321504/406546/619195/569810/798071/192325/368417/192339/558662/100005893/407727/327020/100317326/393973/445302/406783	46
60Mdph A vs M Up-Regulation	GO_RIBOSOME_BIOGENESIS	GO_RIBOSOME_BIOGENESIS	74/1217	293/13008	7.5008e-16	3.09033e-13	2.90557e-13	613144/406324/561131/368478/393617/317644/100003680/100534720/337399/494152/322251/554096/321700/321127/334362/553241/100003553/613021/317739/321745/321130/570267/192312/326786/393950/266985/450057/449848/321114/564950/553505/445399/550440/393863/402808/570735/406795/794079/492761/569471/402800/566947/436840/406275/567505/567715/335049/407696/550247/393097/550234/553790/555704/378844/100003205/40…	74
60Mdph A vs M Up-Regulation	GO_RNA_LOCALIZATION	GO_RNA_LOCALIZATION	60/1217	210/13008	1.03534e-15	3.87781e-13	3.64597e-13	613144/406324/321491/568043/406852/406249/558020/432372/337399/494152/100145909/436657/334362/100004014/558883/325550/445490/317678/337461/571621/378453/30172/192328/493617/559225/266985/568298/322969/560127/562350/393125/436883/570945/321504/406275/406546/619195/569810/798071/192325/368417/192339/558662/407710/550234/100005893/407727/393467/415106/327020/561280/317679/100317326/568328/393973/449…	60
60Mdph A vs M Up-Regulation	GO_PROTEIN_FOLDING	GO_PROTEIN_FOLDING	58/1217	206/13008	6.44106e-15	2.21143e-12	2.07922e-12	266640/282676/378848/386590/321315/565155/569613/566751/554998/100334730/565232/406757/30248/403080/323922/567913/338155/557824/325317/559775/386709/394028/406673/322544/321945/565968/445144/556162/378851/327244/558150/321795/556379/406773/553288/317678/322160/58041/336984/573376/323012/445126/415220/553321/445398/558042/559037/100319235/373085/406626/393424/100317326/558071/494165/791222/569494/…	58
60Mdph A vs M Up-Regulation	GO_ESTABLISHMENT_OF_RNA_LOCALIZATION	GO_ESTABLISHMENT_OF_RNA_LOCALIZATION	52/1217	178/13008	3.22043e-14	1.02063e-11	9.5961e-12	406324/321491/568043/406852/406249/558020/432372/337399/100145909/436657/334362/100004014/558883/325550/445490/337461/571621/378453/30172/192328/493617/559225/266985/568298/322969/560127/562350/393125/436883/570945/321504/406546/619195/569810/798071/192325/368417/192339/558662/407710/100005893/407727/393467/415106/327020/561280/100317326/393973/449827/552931/445302/406783	52
60Mdph A vs M Up-Regulation	GO_RIBONUCLEOPROTEIN_COMPLEX_SUBUNIT_ORGANIZATION	GO_RIBONUCLEOPROTEIN_COMPLEX_SUBUNIT_ORGANIZATION	53/1217	187/13008	7.15062e-14	2.08147e-11	1.95703e-11	565155/558581/368664/192331/568043/566605/337399/402966/321544/368864/317739/550244/317678/445404/393979/321130/447922/321860/393951/796388/799690/799538/449848/321114/553505/322256/570735/562370/436883/324724/327011/559280/336619/415171/790924/555704/324302/58024/402823/556273/449780/30699/317679/394092/553606/553568/568328/562434/563746/402996/393505/192330/556790	53
60Mdph A vs M Up-Regulation	GO_DNA_REPLICATION	GO_DNA_REPLICATION	65/1217	260/13008	7.57818e-14	2.08147e-11	1.95703e-11	447862/553496/403080/322129/568043/406382/386844/321714/321726/558534/791191/799570/30740/554204/325855/334380/324475/436999/30678/560127/556456/30590/566409/192323/563212/337598/327204/406715/553405/406637/556995/554509/393774/553453/30733/406435/393195/445115/449949/286747/569462/334315/405823/30440/415106/192338/554366/336998/317740/569250/101882192/323299/492655/503748/393872/100329327/386707…	65
60Mdph A vs M Up-Regulation	GO_RRNA_METABOLIC_PROCESS	GO_RRNA_METABOLIC_PROCESS	58/1217	223/13008	2.8025e-13	7.21644e-11	6.785e-11	613144/561131/368478/393617/317644/100003680/100534720/337399/494152/322251/554096/321700/321127/334362/553241/100003553/613021/321745/321130/394111/192312/326786/393950/450057/321114/564950/445399/402808/406795/794079/492761/569471/402800/406275/567505/567715/335049/407696/550247/393097/550234/553790/555704/378844/100003205/100333127/393107/553568/796135/568328/474329/565088/321183/445162/557254…	58
60Mdph A vs M Up-Regulation	GO_MRNA_TRANSPORT	GO_MRNA_TRANSPORT	42/1217	133/13008	5.39261e-13	1.30691e-10	1.22878e-10	321491/568043/406852/406249/432372/100145909/436657/100004014/558883/325550/337461/571621/378453/30172/192328/493617/559225/568298/322969/560127/562350/393125/436883/570945/406546/569810/798071/192325/368417/192339/407710/100005893/407727/393467/327020/561280/100317326/393973/449827/552931/445302/406783	42
60Mdph A vs M Up-Regulation	GO_MRNA_EXPORT_FROM_NUCLEUS	GO_MRNA_EXPORT_FROM_NUCLEUS	36/1217	102/13008	5.90522e-13	1.35164e-10	1.27083e-10	321491/406852/406249/432372/100145909/436657/100004014/558883/325550/337461/571621/378453/30172/192328/493617/559225/568298/322969/560127/562350/393125/436883/570945/406546/569810/798071/192325/368417/192339/100005893/407727/327020/100317326/393973/445302/406783	36
60Mdph A vs M Up-Regulation	GO_DNA_CONFORMATION_CHANGE	GO_DNA_CONFORMATION_CHANGE	63/1217	263/13008	1.45163e-12	3.14775e-10	2.95957e-10	558581/335512/553496/322129/568043/792029/560788/321714/282615/321726/558344/799570/569877/322000/558883/317678/378453/568214/321452/266985/570753/449848/30590/566409/192323/563212/192302/445488/337598/569471/566947/406637/393774/553305/406435/768131/445115/100037337/569795/286747/556493/557875/192332/572355/415106/192338/554366/317679/323299/503748/553328/30430/503732/492707/560622/386920/100536…	63
60Mdph A vs M Up-Regulation	GO_DNA_DEPENDENT_DNA_REPLICATION	GO_DNA_DEPENDENT_DNA_REPLICATION	43/1217	145/13008	3.11966e-12	6.4265e-10	6.04229e-10	447862/406382/791191/554204/325855/334380/436999/30678/560127/556456/566409/192323/337598/406715/553405/406637/556995/554509/393774/553453/406435/286747/569462/334315/30440/415106/192338/554366/336998/317740/323299/492655/503748/100329327/386707/556689/503732/192320/323181/334455/572540/406783/322059	43
60Mdph A vs M Up-Regulation	GO_NCRNA_EXPORT_FROM_NUCLEUS	GO_NCRNA_EXPORT_FROM_NUCLEUS	20/1217	38/13008	1.47462e-11	2.89306e-09	2.7201e-09	406852/558020/334362/558883/445490/337461/571621/30172/559225/266985/568298/322969/562350/393125/570945/321504/798071/192325/100317326/393973	20
60Mdph A vs M Up-Regulation	GO_IMPORT_INTO_NUCLEUS	GO_IMPORT_INTO_NUCLEUS	43/1217	152/13008	1.76819e-11	3.31133e-09	3.11336e-09	65237/58098/561131/192331/30736/406382/406852/406860/402966/558883/550244/445404/393979/337461/571621/378453/30172/447922/393225/799538/559225/568298/322969/562350/30707/30590/393863/791146/393125/445499/327011/114407/553305/415171/572542/407710/449768/556273/100317326/569455/100002393/192329/449827	43
60Mdph A vs M Up-Regulation	GO_CHROMATIN_REMODELING	GO_CHROMATIN_REMODELING	47/1217	176/13008	1.90539e-11	3.41314e-09	3.20908e-09	553496/569027/403020/322129/192313/353295/282615/321726/558344/406352/799570/335707/322248/558883/317678/777733/568214/768171/678617/393225/751689/266985/57934/567476/192302/445488/569471/393774/326078/768131/393141/324822/557875/565366/323115/317679/323299/563456/568161/550401/553328/30430/799716/560622/386920/100536767/561006	47
60Mdph A vs M Up-Regulation	GO_CELL_CYCLE_DNA_REPLICATION	GO_CELL_CYCLE_DNA_REPLICATION	26/1217	65/13008	3.79217e-11	6.50989e-09	6.1207e-09	406382/791191/334380/30678/556456/566409/192323/337598/553405/556995/393774/406435/286747/334315/30440/192338/336998/317740/323299/503748/386707/556689/503732/192320/406783/322059	26
60Mdph A vs M Up-Regulation	GO_ATP_DEPENDENT_CHROMATIN_REMODELING	GO_ATP_DEPENDENT_CHROMATIN_REMODELING	27/1217	70/13008	4.35473e-11	7.17659e-09	6.74753e-09	403020/322129/192313/353295/282615/321726/558344/406352/799570/335707/322248/568214/393225/266985/57934/567476/192302/326078/324822/557875/565366/317679/563456/568161/799716/560622/386920	27
60Mdph A vs M Up-Regulation	GO_NUCLEOBASE_CONTAINING_COMPOUND_TRANSPORT	GO_NUCLEOBASE_CONTAINING_COMPOUND_TRANSPORT	55/1217	232/13008	5.99374e-11	9.49777e-09	8.92994e-09	406324/321491/568043/406852/406249/558020/432372/337399/100145909/436657/334362/100004014/558883/325550/445490/337461/571621/378453/30172/192328/493617/559225/266985/568298/322969/560127/562350/393125/436883/570945/321504/406546/619195/569810/394083/798071/192325/368417/192339/558662/407710/100005893/407727/393467/415106/327020/561280/100317326/569227/393973/449827/552931/563675/445302/406783	55
60Mdph A vs M Up-Regulation	GO_RNA_PHOSPHODIESTER_BOND_HYDROLYSIS	GO_RNA_PHOSPHODIESTER_BOND_HYDROLYSIS	38/1217	129/13008	7.12941e-11	1.0879e-08	1.02285e-08	406730/563963/432372/100534720/337399/436657/692319/553241/100003553/326786/450057/562461/334107/445109/436849/492761/402800/324724/567505/567715/553453/192325/393195/550247/406326/504054/550234/565995/394092/553568/449992/386707/553721/321183/557254/334455/415238/541428	38
60Mdph A vs M Up-Regulation	GO_CHROMATIN_ASSEMBLY_OR_DISASSEMBLY	GO_CHROMATIN_ASSEMBLY_OR_DISASSEMBLY	38/1217	134/13008	2.44996e-10	3.60494e-08	3.38942e-08	558581/403020/322129/792029/321714/353295/282615/321726/799570/322000/322248/558883/266985/562808/100000570/30590/567476/563212/192302/445488/393774/326078/553305/768131/445115/192338/323115/317679/323299/568161/553328/30430/799716/386920/100536767/561006/415104/568076	38
60Mdph A vs M Up-Regulation	GO_SPLICEOSOMAL_SNRNP_ASSEMBLY	GO_SPLICEOSOMAL_SNRNP_ASSEMBLY	18/1217	37/13008	8.38301e-10	1.19097e-07	1.11976e-07	558581/368664/192331/402966/321544/550244/445404/393979/447922/393951/799538/327011/415171/58024/556273/30699/393505/192330	18
60Mdph A vs M Up-Regulation	GO_TELOMERE_ORGANIZATION	GO_TELOMERE_ORGANIZATION	38/1217	142/13008	1.52032e-09	2.0879e-07	1.96307e-07	565155/613144/406730/560788/393617/406352/561348/378453/393950/449848/30678/567001/556456/321897/553405/406637/569810/393774/406435/557127/393141/559945/569462/30440/317740/323299/503748/386707/568328/503732/550611/192329/192320/321796/777634/572540/406783/322059	38
60Mdph A vs M Up-Regulation	GO_NUCLEOSOME_ORGANIZATION	GO_NUCLEOSOME_ORGANIZATION	31/1217	103/13008	2.24121e-09	2.97864e-07	2.80056e-07	558581/403020/322129/792029/321714/353295/282615/321726/799570/322000/335707/322248/393225/266985/567476/563212/393774/553305/324822/445115/192338/323115/317679/323299/563456/568161/799716/386920/561006/415104/568076	31
60Mdph A vs M Up-Regulation	GO_TRNA_TRANSPORT	GO_TRNA_TRANSPORT	17/1217	35/13008	2.56395e-09	3.30109e-07	3.10373e-07	406852/558020/334362/558883/337461/571621/30172/559225/568298/322969/562350/393125/570945/321504/798071/100317326/393973	17
60Mdph A vs M Up-Regulation	GO_REGULATION_OF_MRNA_METABOLIC_PROCESS	GO_REGULATION_OF_MRNA_METABOLIC_PROCESS	63/1217	314/13008	3.73856e-09	4.66753e-07	4.38848e-07	558581/65237/572435/30736/394058/568043/406730/566605/394172/321714/557528/192318/100145909/321544/406352/558760/692319/100003553/378453/321860/394074/573376/326786/503934/266985/450057/30649/321979/793165/327175/334222/562388/321729/573001/378721/393180/562370/436883/494103/407984/436849/445398/641483/100004398/192325/30513/550247/403085/324088/550234/100005893/324302/561830/327020/561280/394092…	63
60Mdph A vs M Up-Regulation	GO_PROTEIN_DNA_COMPLEX_SUBUNIT_ORGANIZATION	GO_PROTEIN_DNA_COMPLEX_SUBUNIT_ORGANIZATION	46/1217	199/13008	5.27382e-09	6.39063e-07	6.00856e-07	558581/403020/322129/792029/560788/321714/353295/282615/321726/799570/406806/322000/336342/335707/322248/777733/768171/393225/266985/30590/567476/566409/192323/563212/337598/393774/553305/393141/324822/445115/286747/334315/192338/323115/317679/323299/563456/568161/553328/791162/799716/386920/561006/415104/568076/767754	46
60Mdph A vs M Up-Regulation	GO_PROTEIN_IMPORT	GO_PROTEIN_IMPORT	42/1217	176/13008	9.02628e-09	1.06252e-06	9.98999e-07	282676/565155/65237/58098/561131/30736/406382/406852/406860/445144/558883/337461/571621/30172/393225/559225/573376/393638/568298/322969/562350/30707/30590/393863/791146/393125/321232/445499/393197/114407/559037/553305/793906/572542/322645/407710/449768/100317326/569455/100002393/192329/449827	42
60Mdph A vs M Up-Regulation	GO_DNA_GEOMETRIC_CHANGE	GO_DNA_GEOMETRIC_CHANGE	32/1217	115/13008	1.05811e-08	1.21095e-06	1.13856e-06	335512/568043/560788/558344/317678/378453/568214/570753/449848/30590/566409/192323/337598/569471/566947/406637/406435/569795/286747/557875/572355/415106/192338/554366/317679/323299/503748/503732/560622/100005291/572540/556790	32
60Mdph A vs M Up-Regulation	GO_RESPONSE_TO_TOPOLOGICALLY_INCORRECT_PROTEIN	GO_RESPONSE_TO_TOPOLOGICALLY_INCORRECT_PROTEIN	45/1217	198/13008	1.34659e-08	1.49945e-06	1.4098e-06	282676/378848/386590/321315/565155/565232/406757/327133/30248/394138/323918/767691/323922/555328/325704/557824/337068/325317/386709/436753/445275/327214/322544/556162/327244/266638/553288/322160/58041/567861/573376/334648/574005/553307/373085/569063/393613/100334953/338317/558071/100536594/323424/445077/561006/445098	45
60Mdph A vs M Up-Regulation	GO_NUCLEIC_ACID_PHOSPHODIESTER_BOND_HYDROLYSIS	GO_NUCLEIC_ACID_PHOSPHODIESTER_BOND_HYDROLYSIS	53/1217	259/13008	3.28318e-08	3.53863e-06	3.32707e-06	335512/406730/560788/563963/432372/100534720/337399/436657/692319/553241/100003553/394111/326786/450057/562461/30678/334107/565458/556456/445109/436849/492761/402800/324724/553405/406637/567505/567715/553453/192325/406435/393195/550247/406326/569462/504054/572542/550234/565995/394092/100333127/553568/449992/503748/393872/386707/553721/321183/557254/334455/415238/541428/556790	53
60Mdph A vs M Up-Regulation	GO_TRNA_METABOLIC_PROCESS	GO_TRNA_METABOLIC_PROCESS	41/1217	177/13008	3.34967e-08	3.53863e-06	3.32707e-06	449661/393617/432372/393985/368284/556362/394188/450057/565440/445109/541496/321504/564078/553298/553523/100034610/556702/553393/100006618/560338/322715/550247/550234/393647/553790/569778/100003205/565995/563475/561938/494060/553692/100170827/553721/338183/492814/337070/558120/415238/567565/556790	41
60Mdph A vs M Up-Regulation	GO_METHYLATION	GO_METHYLATION	63/1217	333/13008	3.9072e-08	4.02441e-06	3.78381e-06	321974/559900/368664/321491/569027/406372/560788/266989/402966/100000709/560041/81540/334380/321130/334936/445251/447875/393225/492514/556362/567001/103283056/445488/541496/564078/393222/553298/406275/100004398/327011/326078/100006618/405834/768131/393141/553290/559945/415171/378847/613247/560078/553790/100003205/317744/563475/561938/569250/445485/323299/100148891/553328/796135/30430/799716/40283…	63
60Mdph A vs M Up-Regulation	GO_SPLICEOSOMAL_COMPLEX_ASSEMBLY	GO_SPLICEOSOMAL_COMPLEX_ASSEMBLY	20/1217	55/13008	4.68664e-08	4.69924e-06	4.41829e-06	192331/566605/321544/368864/550244/393979/447922/321860/796388/799690/562370/436883/559280/790924/324302/449780/562434/393505/192330/556790	20
60Mdph A vs M Up-Regulation	GO_GENE_SILENCING	GO_GENE_SILENCING	45/1217	206/13008	4.79048e-08	4.69924e-06	4.41829e-06	572435/30736/568043/792029/406852/563963/557528/557370/252913/558883/192311/334380/337461/571621/378453/30172/559225/568298/322969/334107/562350/567001/30590/393125/573001/570945/324724/406715/100004398/567505/798071/192325/559945/324088/558662/561830/550263/563456/449992/100317326/30430/393973/567547/406743/568076	45
60Mdph A vs M Up-Regulation	GO_DNA_TEMPLATED_TRANSCRIPTION_TERMINATION	GO_DNA_TEMPLATED_TRANSCRIPTION_TERMINATION	23/1217	73/13008	1.02348e-07	9.80641e-06	9.22013e-06	368664/568043/432372/402966/436657/324238/336342/445404/393979/334380/447922/402856/327011/393538/192325/415171/406326/555382/407727/550263/394092/567105/541428	23
60Mdph A vs M Up-Regulation	GO_REGULATION_OF_TRANSLATIONAL_INITIATION	GO_REGULATION_OF_TRANSLATIONAL_INITIATION	23/1217	74/13008	1.35505e-07	1.26882e-05	1.19296e-05	572435/557528/322544/568761/558883/266985/553505/322256/393273/327175/573001/566947/406349/100004398/336619/192325/324088/100334953/402996/565338/561194/445098/556790	23
60Mdph A vs M Up-Regulation	GO_DNA_REPLICATION_INITIATION	GO_DNA_REPLICATION_INITIATION	16/1217	39/13008	1.47401e-07	1.34954e-05	1.26885e-05	566409/192323/337598/406715/553405/554509/393774/286747/334315/30440/415106/192338/317740/192320/323181/322059	16
60Mdph A vs M Up-Regulation	GO_SIGNAL_TRANSDUCTION_BY_P53_CLASS_MEDIATOR	GO_SIGNAL_TRANSDUCTION_BY_P53_CLASS_MEDIATOR	51/1217	259/13008	2.13988e-07	1.91659e-05	1.802e-05	321974/564632/65237/368664/322129/386844/337399/321726/558344/558534/558760/335195/100148413/556379/334380/321130/445251/436721/30678/565440/399487/406741/30590/406845/557602/192302/406715/406637/326078/406813/406435/449949/403085/368779/449768/553659/334202/100149745/336998/569250/323299/431763/503748/65234/393872/30273/550611/402830/560622/572540/445472	51
60Mdph A vs M Up-Regulation	GO_TELOMERE_MAINTENANCE_VIA_SEMI_CONSERVATIVE_REPLICATION	GO_TELOMERE_MAINTENANCE_VIA_SEMI_CONSERVATIVE_REPLICATION	13/1217	27/13008	2.26803e-07	1.92654e-05	1.81136e-05	30678/556456/553405/393774/406435/30440/317740/503748/386707/503732/192320/406783/322059	13
60Mdph A vs M Up-Regulation	GO_CELLULAR_RESPONSE_TO_TOPOLOGICALLY_INCORRECT_PROTEIN	GO_CELLULAR_RESPONSE_TO_TOPOLOGICALLY_INCORRECT_PROTEIN	37/1217	162/13008	2.2733e-07	1.92654e-05	1.81136e-05	282676/378848/386590/321315/565232/406757/327133/30248/394138/325704/337068/325317/386709/436753/445275/327214/322544/556162/266638/553288/322160/567861/573376/334648/574005/553307/373085/569063/393613/100334953/338317/558071/100536594/323424/445077/561006/445098	37
60Mdph A vs M Up-Regulation	GO_REGULATION_OF_MRNA_PROCESSING	GO_REGULATION_OF_MRNA_PROCESSING	33/1217	136/13008	2.29128e-07	1.92654e-05	1.81136e-05	558581/568043/566605/394172/557528/192318/100145909/321544/378453/321860/394074/573376/321979/793165/573001/393180/562370/436883/494103/407984/445398/192325/30513/100005893/324302/327020/561280/394092/406642/393778/327336/393505/393168	33
60Mdph A vs M Up-Regulation	GO_PROTEIN_LOCALIZATION_TO_NUCLEUS	GO_PROTEIN_LOCALIZATION_TO_NUCLEUS	50/1217	253/13008	2.50199e-07	2.06164e-05	1.93839e-05	613144/65237/58098/561131/30736/406382/560788/406852/325317/406398/337399/406860/613021/558883/337461/571621/30172/393225/559225/568298/322969/562350/30707/30590/393863/791146/393125/799852/568666/445499/568424/114407/553305/100535003/572542/407710/564338/449768/553659/100149745/100317326/569455/65234/550611/100002393/192329/449827/321796/323181/100150414	50
60Mdph A vs M Up-Regulation	GO_PEPTIDYL_PROLINE_MODIFICATION	GO_PEPTIDYL_PROLINE_MODIFICATION	19/1217	55/13008	2.59633e-07	2.09742e-05	1.97203e-05	406673/321795/554886/406773/368498/445126/553321/368823/100003675/447939/558042/406602/373132/405834/406626/100317326/494165/445077/393966	19
60Mdph A vs M Up-Regulation	GO_CELL_CYCLE_G1_S_PHASE_TRANSITION	GO_CELL_CYCLE_G1_S_PHASE_TRANSITION	50/1217	255/13008	3.21895e-07	2.51965e-05	2.36901e-05	321974/572435/406382/406730/406457/799570/335195/100148413/81540/445251/777733/493617/30649/30678/399487/406741/30590/566409/791146/192323/337598/566947/406349/406715/553405/327060/553744/554509/393774/30733/406813/393141/572027/777730/286747/100537977/334315/30440/561830/334202/192338/336998/317740/445485/431763/799608/65234/100329327/192320/322059	50
60Mdph A vs M Up-Regulation	GO_PROTEIN_CONTAINING_COMPLEX_LOCALIZATION	GO_PROTEIN_CONTAINING_COMPLEX_LOCALIZATION	53/1217	277/13008	3.24129e-07	2.51965e-05	2.36901e-05	406324/321491/406852/406249/558020/432372/337399/100145909/406297/436657/334362/321795/100004014/558883/325550/337461/571621/378453/30172/406455/192328/493617/559225/266985/568298/322969/560127/562350/393125/436883/570945/321504/406546/569810/798071/436658/192325/368417/192339/793823/100005893/407727/415106/327020/100317326/100101641/360143/415242/118437/393973/445302/100332402/406783	53
60Mdph A vs M Up-Regulation	GO_RESPONSE_TO_ENDOPLASMIC_RETICULUM_STRESS	GO_RESPONSE_TO_ENDOPLASMIC_RETICULUM_STRESS	53/1217	280/13008	4.61673e-07	3.5224e-05	3.31181e-05	378848/386590/321315/554998/406757/327133/30248/394138/572435/323918/558772/767691/415248/325704/337068/325317/386709/259190/436753/406673/445275/327214/322544/556162/378851/266638/553288/322160/567861/334648/568265/30590/566947/386712/335736/796309/564295/324900/574005/553307/569063/100149745/393613/100334953/338317/406582/558071/445256/378980/100536594/323424/445077/445098	53
60Mdph A vs M Up-Regulation	GO_PROTEIN_DNA_COMPLEX_DISASSEMBLY	GO_PROTEIN_DNA_COMPLEX_DISASSEMBLY	11/1217	21/13008	6.70636e-07	5.02367e-05	4.72333e-05	403020/321714/353295/322248/567476/393141/445115/323115/568161/799716/386920	11
60Mdph A vs M Up-Regulation	GO_PROTEIN_METHYLATION	GO_PROTEIN_METHYLATION	37/1217	170/13008	8.10541e-07	5.96327e-05	5.60675e-05	321974/559900/368664/321491/569027/406372/266989/402966/100000709/445251/567001/103283056/393222/406275/327011/405834/768131/553290/559945/415171/613247/560078/553790/317744/569250/445485/323299/100148891/796135/30430/799716/402830/567547/692292/337193/415104/321614	37
60Mdph A vs M Up-Regulation	GO_TERMINATION_OF_RNA_POLYMERASE_II_TRANSCRIPTION	GO_TERMINATION_OF_RNA_POLYMERASE_II_TRANSCRIPTION	14/1217	34/13008	8.4565e-07	6.11242e-05	5.74699e-05	432372/402966/436657/324238/445404/393979/447922/327011/192325/415171/406326/555382/407727/394092	14
60Mdph A vs M Up-Regulation	GO_REGULATION_OF_RNA_SPLICING	GO_REGULATION_OF_RNA_SPLICING	32/1217	137/13008	8.68244e-07	6.16753e-05	5.7988e-05	558581/394058/406382/394172/557528/192318/100145909/321544/100149834/321556/378453/321860/394074/573376/793165/573001/393180/562370/436883/407984/445398/30513/100005893/324302/327020/393778/327336/334496/562434/393505/321857/393168	32
60Mdph A vs M Up-Regulation	GO_REGULATION_OF_DNA_METABOLIC_PROCESS	GO_REGULATION_OF_DNA_METABOLIC_PROCESS	59/1217	332/13008	9.57544e-07	6.68658e-05	6.28682e-05	565155/613144/447862/368664/403080/394058/568043/560788/393617/492692/557086/791191/406352/100000709/561348/406820/325855/334380/378453/326786/553561/266985/562705/449848/30678/560127/567001/30590/406845/321897/799852/445488/406715/406637/569810/406807/561837/406813/406435/393141/796490/569462/572542/322007/557875/100000160/554366/323299/503748/796135/568328/503732/192329/327127/321796/334081/323…	59
60Mdph A vs M Up-Regulation	GO_CHROMATIN_DISASSEMBLY	GO_CHROMATIN_DISASSEMBLY	11/1217	22/13008	1.22789e-06	8.43151e-05	7.92743e-05	403020/321714/353295/322248/562808/567476/445115/323115/568161/799716/386920	11
60Mdph A vs M Up-Regulation	GO_RNA_PHOSPHODIESTER_BOND_HYDROLYSIS_ENDONUCLEOLYTIC	GO_RNA_PHOSPHODIESTER_BOND_HYDROLYSIS_ENDONUCLEOLYTIC	20/1217	67/13008	1.80192e-06	0.000121703	0.000114427	406730/563963/337399/553241/334107/445109/436849/492761/402800/324724/567505/567715/393195/504054/565995/553568/386707/553721/557254/415238	20
60Mdph A vs M Up-Regulation	GO_CLEAVAGE_INVOLVED_IN_RRNA_PROCESSING	GO_CLEAVAGE_INVOLVED_IN_RRNA_PROCESSING	12/1217	27/13008	1.95439e-06	0.000129872	0.000122108	337399/553241/450057/492761/402800/567715/550247/550234/553568/321183/557254/415238	12
60Mdph A vs M Up-Regulation	GO_DNA_PACKAGING	GO_DNA_PACKAGING	33/1217	149/13008	2.0976e-06	0.000137176	0.000128975	558581/322129/792029/321714/282615/321726/799570/322000/558883/321452/266985/30590/563212/192302/445488/393774/553305/768131/445115/100037337/556493/192332/192338/317679/323299/553328/30430/492707/386920/100536767/561006/415104/568076	33
60Mdph A vs M Up-Regulation	GO_REGULATION_OF_GENE_SILENCING	GO_REGULATION_OF_GENE_SILENCING	26/1217	104/13008	2.36078e-06	0.000151975	0.000142889	572435/30736/568043/792029/406852/558883/334380/337461/571621/30172/559225/568298/322969/562350/30590/393125/570945/406715/798071/324088/558662/550263/449992/100317326/393973/568076	26
60Mdph A vs M Up-Regulation	GO_HISTONE_METHYLATION	GO_HISTONE_METHYLATION	30/1217	131/13008	2.92626e-06	0.00018267	0.000171749	321974/368664/321491/569027/406372/100000709/445251/567001/103283056/393222/406275/405834/768131/559945/613247/560078/553790/317744/569250/323299/100148891/796135/30430/799716/402830/567547/692292/337193/415104/321614	30
60Mdph A vs M Up-Regulation	GO_RNA_3_END_PROCESSING	GO_RNA_3_END_PROCESSING	30/1217	131/13008	2.92626e-06	0.00018267	0.000171749	613144/321491/406249/432372/100145909/436657/324238/100004014/325550/192328/553563/326786/450057/560127/445109/564642/436883/321504/406275/192325/368417/550247/406326/550234/100005893/407727/327020/561280/394092/445302	30
60Mdph A vs M Up-Regulation	GO_ENDOPLASMIC_RETICULUM_UNFOLDED_PROTEIN_RESPONSE	GO_ENDOPLASMIC_RETICULUM_UNFOLDED_PROTEIN_RESPONSE	29/1217	125/13008	3.23368e-06	0.000198847	0.000186959	378848/386590/321315/406757/327133/30248/394138/325704/337068/325317/386709/436753/327214/322544/556162/266638/322160/567861/334648/574005/569063/393613/100334953/338317/558071/100536594/323424/445077/445098	29
60Mdph A vs M Up-Regulation	GO_HISTONE_MRNA_METABOLIC_PROCESS	GO_HISTONE_MRNA_METABOLIC_PROCESS	11/1217	24/13008	3.642e-06	0.000219354	0.00020624	402966/436657/445404/393979/447922/321504/327011/192325/415171/407727/406783	11
60Mdph A vs M Up-Regulation	GO_REGULATION_OF_MRNA_SPLICING_VIA_SPLICEOSOME	GO_REGULATION_OF_MRNA_SPLICING_VIA_SPLICEOSOME	25/1217	100/13008	3.67364e-06	0.000219354	0.00020624	558581/394172/557528/192318/100145909/321544/378453/321860/394074/573376/793165/573001/393180/562370/436883/407984/445398/30513/100005893/324302/327020/393778/327336/393505/393168	25
60Mdph A vs M Up-Regulation	GO_TRNA_PROCESSING	GO_TRNA_PROCESSING	29/1217	126/13008	3.83152e-06	0.000225512	0.00021203	393617/432372/393985/556362/445109/541496/321504/564078/553298/553523/100034610/553393/100006618/560338/322715/393647/553790/100003205/565995/563475/561938/494060/553692/553721/492814/558120/415238/567565/556790	29
60Mdph A vs M Up-Regulation	GO_DNA_DEPENDENT_DNA_REPLICATION_MAINTENANCE_OF_FIDELITY	GO_DNA_DEPENDENT_DNA_REPLICATION_MAINTENANCE_OF_FIDELITY	14/1217	38/13008	4.10572e-06	0.000238247	0.000224004	447862/325855/30678/560127/556456/553405/406637/553453/323299/492655/100329327/503732/334455/572540	14
60Mdph A vs M Up-Regulation	GO_PROTEIN_N_LINKED_GLYCOSYLATION	GO_PROTEIN_N_LINKED_GLYCOSYLATION	20/1217	71/13008	4.86947e-06	0.000275777	0.000259289	325561/323918/567913/559775/406408/368229/553288/567861/445022/415220/327601/393598/474321/334161/558524/403068/799960/449676/393239/569494	20
60Mdph A vs M Up-Regulation	GO_REGULATION_OF_POSTTRANSCRIPTIONAL_GENE_SILENCING	GO_REGULATION_OF_POSTTRANSCRIPTIONAL_GENE_SILENCING	23/1217	89/13008	4.88633e-06	0.000275777	0.000259289	572435/30736/568043/406852/558883/334380/337461/571621/30172/559225/568298/322969/562350/30590/393125/570945/798071/324088/558662/550263/449992/100317326/393973	23
60Mdph A vs M Up-Regulation	GO_RNA_MODIFICATION	GO_RNA_MODIFICATION	32/1217	150/13008	6.89489e-06	0.000383878	0.000360927	613144/393617/393985/560041/321130/334936/556362/393950/541496/321504/564078/553298/406275/553523/100034610/100004398/100006618/560338/322715/393647/553790/100003205/563475/561938/494060/553692/568328/565088/445162/492814/558120/567565	32
60Mdph A vs M Up-Regulation	GO_ANTIGEN_PROCESSING_AND_PRESENTATION_OF_PEPTIDE_OR_POLYSACCHARIDE_ANTIGEN_VIA_MHC_CLASS_II	GO_ANTIGEN_PROCESSING_AND_PRESENTATION_OF_PEPTIDE_OR_POLYSACCHARIDE_ANTIGEN_VIA_MHC_CLASS_II	22/1217	85/13008	7.60522e-06	0.00041778	0.000392803	406757/558153/406318/554177/406297/393279/266638/553407/562166/573988/327237/573266/334633/798071/393796/561788/323579/100101641/567643/571870/100148085/767754	22
60Mdph A vs M Up-Regulation	GO_REGULATION_OF_CELLULAR_AMIDE_METABOLIC_PROCESS	GO_REGULATION_OF_CELLULAR_AMIDE_METABOLIC_PROCESS	65/1217	402/13008	7.70769e-06	0.000417838	0.000392857	558728/561131/572435/30736/568043/393617/325317/557528/266989/322544/568761/321868/797914/558883/81540/326846/493617/492514/799538/394074/266985/553068/553505/100334661/322256/30590/393273/793165/327175/573001/393180/436849/566947/436840/406349/406546/100004398/568448/336619/192325/777730/100001887/324088/100005893/541523/561830/100149745/415106/30327/561280/393424/445485/436935/100334953/791478/…	65
60Mdph A vs M Up-Regulation	GO_TRNA_MODIFICATION	GO_TRNA_MODIFICATION	22/1217	86/13008	9.32929e-06	0.000499178	0.000469334	393617/393985/556362/541496/321504/564078/553298/553523/100034610/100006618/560338/322715/393647/553790/100003205/563475/561938/494060/553692/492814/558120/567565	22
60Mdph A vs M Up-Regulation	GO_REGULATION_OF_SIGNAL_TRANSDUCTION_BY_P53_CLASS_MEDIATOR	GO_REGULATION_OF_SIGNAL_TRANSDUCTION_BY_P53_CLASS_MEDIATOR	35/1217	179/13008	1.96312e-05	0.00103693	0.000974938	65237/368664/322129/386844/337399/321726/558344/558534/558760/556379/334380/321130/436721/565440/30590/557602/192302/406715/406637/326078/406435/449949/403085/449768/553659/334202/336998/569250/503748/65234/393872/30273/402830/560622/572540	35
60Mdph A vs M Up-Regulation	GO_PEPTIDYL_LYSINE_MODIFICATION	GO_PEPTIDYL_LYSINE_MODIFICATION	60/1217	374/13008	2.18463e-05	0.00113465	0.00106681	569027/406712/406372/406852/192313/406398/321714/415148/557263/100000709/558883/317678/334380/337461/571621/30172/768171/393225/559225/568298/322969/564950/445403/562350/567001/103283056/393125/321897/570945/393222/568424/393774/768131/559945/30513/613247/393628/560078/437025/553790/30140/567022/317744/569250/317679/323299/563456/100317326/100148891/796135/30430/799716/393973/402830/393789/692292…	60
60Mdph A vs M Up-Regulation	GO_MRNA_CIS_SPLICING_VIA_SPLICEOSOME	GO_MRNA_CIS_SPLICING_VIA_SPLICEOSOME	11/1217	28/13008	2.2032e-05	0.00113465	0.00106681	557528/100145909/368864/321860/799690/321555/573001/436883/192325/393505/192330	11
60Mdph A vs M Up-Regulation	GO_DNA_INTEGRITY_CHECKPOINT	GO_DNA_INTEGRITY_CHECKPOINT	31/1217	152/13008	2.45337e-05	0.00124789	0.00117328	321974/65237/557086/321544/558534/569877/335195/100148413/325855/445251/30678/399487/406741/30590/406845/406715/406637/554509/406813/559945/30140/561830/334202/336998/431763/393872/100329327/192329/394241/798408/572540	31
60Mdph A vs M Up-Regulation	GO_REGULATION_OF_CELLULAR_RESPONSE_TO_HEAT	GO_REGULATION_OF_CELLULAR_RESPONSE_TO_HEAT	20/1217	79/13008	2.77102e-05	0.00139227	0.00130903	565155/403080/406852/557824/327244/321795/558883/337461/571621/30172/559225/573376/568298/322969/562350/393125/570945/798071/100317326/393973	20
60Mdph A vs M Up-Regulation	GO_NUCLEOSOME_ASSEMBLY	GO_NUCLEOSOME_ASSEMBLY	18/1217	67/13008	2.92069e-05	0.00144979	0.00136311	558581/322129/792029/321714/282615/321726/799570/322000/266985/563212/553305/445115/192338/317679/323299/386920/561006/568076	18
60Mdph A vs M Up-Regulation	GO_DOUBLE_STRAND_BREAK_REPAIR	GO_DOUBLE_STRAND_BREAK_REPAIR	41/1217	228/13008	3.20794e-05	0.00157342	0.00147935	447862/394058/406712/560788/557086/321544/100000709/406820/554204/325855/562705/449848/565458/567001/30590/566409/406845/192323/799852/337598/406637/406807/561837/553453/286747/569462/557875/192338/336998/317740/492655/796135/100329327/386707/503732/321796/334081/394241/334455/572540/556790	41
60Mdph A vs M Up-Regulation	GO_REGULATION_OF_GENE_EXPRESSION_EPIGENETIC	GO_REGULATION_OF_GENE_EXPRESSION_EPIGENETIC	29/1217	141/13008	3.76779e-05	0.00181933	0.00171056	322129/792029/553789/282615/252913/321726/336342/402856/567001/57934/445488/100004398/393538/559945/117508/560078/317744/323115/550263/568161/100148891/30430/567547/692292/567105/415104/568076/406783/541428	29
60Mdph A vs M Up-Regulation	GO_MITOTIC_DNA_INTEGRITY_CHECKPOINT	GO_MITOTIC_DNA_INTEGRITY_CHECKPOINT	23/1217	100/13008	3.79762e-05	0.00181933	0.00171056	321974/569877/335195/100148413/445251/30678/399487/406741/30590/406845/406715/406637/554509/406813/561830/334202/336998/431763/100329327/192329/394241/798408/572540	23
60Mdph A vs M Up-Regulation	GO_REGULATION_OF_TRANSLATION_IN_RESPONSE_TO_STRESS	GO_REGULATION_OF_TRANSLATION_IN_RESPONSE_TO_STRESS	10/1217	25/13008	4.35679e-05	0.00204791	0.00192547	572435/557528/322544/266985/573001/566947/100149745/100334953/565338/445098	10
60Mdph A vs M Up-Regulation	GO_DNA_RECOMBINATION	GO_DNA_RECOMBINATION	45/1217	262/13008	4.37418e-05	0.00204791	0.00192547	282676/447862/394058/406730/560788/192313/557086/569877/100000709/321994/406820/554204/325855/317678/326786/562705/449848/560127/334107/565458/567001/566409/406845/192323/337598/406637/406807/561837/553453/557127/553544/286747/572542/557875/192338/317679/492655/100329327/386707/503732/321796/334081/394241/334455/572540	45
60Mdph A vs M Up-Regulation	GO_IRE1_MEDIATED_UNFOLDED_PROTEIN_RESPONSE	GO_IRE1_MEDIATED_UNFOLDED_PROTEIN_RESPONSE	17/1217	63/13008	4.5472e-05	0.002105	0.00197915	378848/327133/325704/386709/436753/327214/322544/556162/266638/322160/567861/334648/574005/569063/393613/323424/445077	17
60Mdph A vs M Up-Regulation	GO_MATURATION_OF_5_8S_RRNA	GO_MATURATION_OF_5_8S_RRNA	12/1217	35/13008	4.62065e-05	0.00211523	0.00198877	337399/192312/450057/406795/402800/567715/550247/550234/553568/474329/321652/415238	12
60Mdph A vs M Up-Regulation	GO_ALTERNATIVE_MRNA_SPLICING_VIA_SPLICEOSOME	GO_ALTERNATIVE_MRNA_SPLICING_VIA_SPLICEOSOME	20/1217	82/13008	4.94383e-05	0.00223831	0.00210449	558581/568043/394172/557528/100145909/378453/321860/394074/573001/393180/562370/436883/407984/30513/100005893/324302/327020/327336/393505/393168	20
60Mdph A vs M Up-Regulation	GO_POSITIVE_REGULATION_OF_DNA_METABOLIC_PROCESS	GO_POSITIVE_REGULATION_OF_DNA_METABOLIC_PROCESS	35/1217	187/13008	5.10894e-05	0.00228792	0.00215113	565155/613144/394058/568043/560788/492692/557086/100000709/406820/325855/378453/326786/449848/30678/567001/406845/321897/799852/406715/406637/406807/406435/393141/796490/569462/100000160/554366/323299/503748/568328/503732/192329/327127/321796/334081	35
60Mdph A vs M Up-Regulation	GO_RIBOSOMAL_LARGE_SUBUNIT_BIOGENESIS	GO_RIBOSOMAL_LARGE_SUBUNIT_BIOGENESIS	18/1217	70/13008	5.5186e-05	0.0024448	0.00229864	317644/337399/322251/321127/317739/321130/192312/266985/321114/393863/570735/567715/335049/555704/402823/553606/563746/321652	18
60Mdph A vs M Up-Regulation	GO_DNA_DAMAGE_RESPONSE_SIGNAL_TRANSDUCTION_BY_P53_CLASS_MEDIATOR	GO_DNA_DAMAGE_RESPONSE_SIGNAL_TRANSDUCTION_BY_P53_CLASS_MEDIATOR	23/1217	103/13008	6.2205e-05	0.00272643	0.00256343	321974/564632/335195/100148413/334380/445251/30678/565440/399487/406741/30590/406715/406813/403085/449768/334202/100149745/336998/323299/431763/30273/550611/445472	23
60Mdph A vs M Up-Regulation	GO_MITOTIC_DNA_REPLICATION	GO_MITOTIC_DNA_REPLICATION	8/1217	17/13008	6.45116e-05	0.00278489	0.00261839	334380/566409/192323/337598/556995/192338/336998/317740	8
60Mdph A vs M Up-Regulation	GO_DNA_STRAND_ELONGATION	GO_DNA_STRAND_ELONGATION	10/1217	26/13008	6.48906e-05	0.00278489	0.00261839	447862/30678/192323/337598/553405/406637/556995/393774/406435/317740	10
60Mdph A vs M Up-Regulation	GO_POSITIVE_REGULATION_OF_RNA_SPLICING	GO_POSITIVE_REGULATION_OF_RNA_SPLICING	11/1217	31/13008	6.67551e-05	0.00280644	0.00263865	406382/394172/192318/321544/321860/394074/573376/436883/407984/445398/393778	11
60Mdph A vs M Up-Regulation	GO_REPLICATION_FORK_PROCESSING	GO_REPLICATION_FORK_PROCESSING	11/1217	31/13008	6.67551e-05	0.00280644	0.00263865	447862/30678/560127/406637/553453/323299/492655/100329327/503732/334455/572540	11
60Mdph A vs M Up-Regulation	GO_REGULATION_OF_NUCLEOCYTOPLASMIC_TRANSPORT	GO_REGULATION_OF_NUCLEOCYTOPLASMIC_TRANSPORT	25/1217	118/13008	7.62981e-05	0.00317523	0.0029854	65237/561131/568043/406382/557528/322000/335195/558883/571621/393225/399487/30590/573001/568424/619195/114407/192325/368417/558662/569455/796135/65234/550611/449827/558212	25
60Mdph A vs M Up-Regulation	GO_REGULATION_OF_RESPONSE_TO_DNA_DAMAGE_STIMULUS	GO_REGULATION_OF_RESPONSE_TO_DNA_DAMAGE_STIMULUS	38/1217	214/13008	8.14583e-05	0.00335608	0.00315544	394058/568043/406712/560788/492692/557086/100000709/406820/325855/334380/562705/436721/30678/565440/567001/30590/799852/393180/569810/406807/561837/393141/553544/100101645/569462/403085/568780/322007/449768/336998/796135/100329327/30273/503732/192329/321796/334081/323181	38
60Mdph A vs M Up-Regulation	GO_PROTEIN_FOLDING_IN_ENDOPLASMIC_RETICULUM	GO_PROTEIN_FOLDING_IN_ENDOPLASMIC_RETICULUM	6/1217	10/13008	9.99315e-05	0.00403645	0.00379513	378848/386590/406757/325317/322544/378851	6
60Mdph A vs M Up-Regulation	GO_REGULATION_OF_TRANSLATION_IN_RESPONSE_TO_ENDOPLASMIC_RETICULUM_STRESS	GO_REGULATION_OF_TRANSLATION_IN_RESPONSE_TO_ENDOPLASMIC_RETICULUM_STRESS	6/1217	10/13008	9.99315e-05	0.00403645	0.00379513	572435/322544/566947/100149745/100334953/445098	6
60Mdph A vs M Up-Regulation	GO_POSITIVE_REGULATION_OF_MRNA_SPLICING_VIA_SPLICEOSOME	GO_POSITIVE_REGULATION_OF_MRNA_SPLICING_VIA_SPLICEOSOME	8/1217	18/13008	0.000106619	0.00426475	0.00400978	394172/192318/321544/321860/573376/407984/445398/393778	8
60Mdph A vs M Up-Regulation	GO_REGULATION_OF_MRNA_CATABOLIC_PROCESS	GO_REGULATION_OF_MRNA_CATABOLIC_PROCESS	35/1217	194/13008	0.000110663	0.00438395	0.00412185	65237/572435/30736/394058/568043/406730/321714/406352/558760/692319/100003553/573376/326786/503934/266985/450057/30649/327175/334222/562388/321729/378721/393180/407984/436849/641483/100004398/550247/403085/324088/550234/561830/561280/336610/406783	35
60Mdph A vs M Up-Regulation	GO_PROTEIN_PEPTIDYL_PROLYL_ISOMERIZATION	GO_PROTEIN_PEPTIDYL_PROLYL_ISOMERIZATION	12/1217	38/13008	0.000115069	0.00451509	0.00424516	321795/554886/406773/368498/445126/368823/447939/558042/100317326/494165/445077/393966	12
60Mdph A vs M Up-Regulation	GO_PROTEIN_SUMOYLATION	GO_PROTEIN_SUMOYLATION	18/1217	74/13008	0.000120561	0.00468595	0.0044058	406712/406852/406398/415148/558883/337461/571621/30172/559225/568298/322969/562350/393125/321897/570945/568424/100317326/393973	18
60Mdph A vs M Up-Regulation	GO_POSITIVE_REGULATION_OF_MRNA_PROCESSING	GO_POSITIVE_REGULATION_OF_MRNA_PROCESSING	10/1217	28/13008	0.000134713	0.00518707	0.00487696	394172/192318/321544/321860/573376/407984/445398/192325/394092/393778	10
60Mdph A vs M Up-Regulation	GO_MATURATION_OF_SSU_RRNA	GO_MATURATION_OF_SSU_RRNA	14/1217	50/13008	0.000136555	0.00520932	0.00489788	393617/337399/321700/553241/321114/492761/402800/407696/393097/393107/553568/321183/557254/415238	14
60Mdph A vs M Up-Regulation	GO_COVALENT_CHROMATIN_MODIFICATION	GO_COVALENT_CHROMATIN_MODIFICATION	64/1217	433/13008	0.000146471	0.00553634	0.00520535	321974/558581/368664/541536/321491/569027/406372/192313/321714/406350/557263/100000709/791681/317678/334380/445251/768171/393225/436721/567001/103283056/30590/192302/445488/393222/406715/406275/406807/393774/326078/405834/559473/768131/559945/569294/30513/613247/393628/560078/437025/553790/30140/567022/557875/317744/569250/317679/323299/563456/100148891/553328/796135/65234/30430/799716/402830/393…	64
60Mdph A vs M Up-Regulation	GO_CELL_CYCLE_CHECKPOINT	GO_CELL_CYCLE_CHECKPOINT	36/1217	205/13008	0.00015622	0.00585115	0.00550133	321974/65237/557086/321544/558534/569877/335195/100148413/325855/558883/445251/777733/30678/399487/406741/30590/406845/403012/406715/406637/327060/554509/406813/559945/30140/561830/334202/336998/431763/393872/100329327/192329/394241/798408/560575/572540	36
60Mdph A vs M Up-Regulation	GO_RETROGRADE_VESICLE_MEDIATED_TRANSPORT_GOLGI_TO_ENDOPLASMIC_RETICULUM	GO_RETROGRADE_VESICLE_MEDIATED_TRANSPORT_GOLGI_TO_ENDOPLASMIC_RETICULUM	19/1217	82/13008	0.00015792	0.00586154	0.00551111	373129/114454/266982/436743/393894/567774/573988/393990/393796/561788/338138/393613/566350/100101641/567643/325464/57970/445196/767754	19
60Mdph A vs M Up-Regulation	GO_DNA_STRAND_ELONGATION_INVOLVED_IN_DNA_REPLICATION	GO_DNA_STRAND_ELONGATION_INVOLVED_IN_DNA_REPLICATION	8/1217	19/13008	0.000169109	0.00622078	0.00584887	30678/192323/337598/553405/556995/393774/406435/317740	8
60Mdph A vs M Up-Regulation	GO_NCRNA_TRANSCRIPTION	GO_NCRNA_TRANSCRIPTION	22/1217	103/13008	0.000177923	0.00648711	0.00609928	353295/317644/321700/192311/445490/553563/445403/30590/569432/564642/192325/30513/324088/393954/563394/322997/550263/449992/796135/799716/338183/560575	22
60Mdph A vs M Up-Regulation	GO_MATURATION_OF_5_8S_RRNA_FROM_TRICISTRONIC_RRNA_TRANSCRIPT_SSU_RRNA_5_8S_RRNA_LSU_RRNA	GO_MATURATION_OF_5_8S_RRNA_FROM_TRICISTRONIC_RRNA_TRANSCRIPT_SSU_RRNA_5_8S_RRNA_LSU_RRNA	9/1217	24/13008	0.000190234	0.00687511	0.00646408	337399/450057/402800/567715/550247/550234/553568/321652/415238	9
60Mdph A vs M Up-Regulation	GO_REGULATION_OF_CHROMOSOME_ORGANIZATION	GO_REGULATION_OF_CHROMOSOME_ORGANIZATION	51/1217	328/13008	0.000197183	0.00706429	0.00664194	613144/558581/321491/406372/792029/560788/393617/386844/321714/406352/561348/558883/317678/334380/378453/777733/562808/449848/436721/567001/30590/403012/321897/445488/406637/569810/406807/768131/393141/449949/569462/613247/560078/317744/192338/323299/100148891/386707/568328/791162/30430/503732/799716/192329/567547/692292/323181/415104/568076/767754/406783	51
60Mdph A vs M Up-Regulation	GO_DNA_BIOSYNTHETIC_PROCESS	GO_DNA_BIOSYNTHETIC_PROCESS	33/1217	185/13008	0.00021399	0.00760034	0.00714595	565155/613144/564632/403080/393617/791191/406352/554204/81540/378453/393950/449848/30678/556456/30590/553405/406637/556995/393774/558956/406813/406435/393141/796490/569462/100000160/554366/317740/503748/568328/192320/321796/777634	33
60Mdph A vs M Up-Regulation	GO_POSITIVE_REGULATION_OF_MRNA_METABOLIC_PROCESS	GO_POSITIVE_REGULATION_OF_MRNA_METABOLIC_PROCESS	17/1217	71/13008	0.000226621	0.00798015	0.00750305	394172/192318/321544/321860/573376/378721/407984/436849/445398/100004398/192325/324088/561830/561280/394092/393778/406783	17
60Mdph A vs M Up-Regulation	GO_DNA_METHYLATION_OR_DEMETHYLATION	GO_DNA_METHYLATION_OR_DEMETHYLATION	18/1217	78/13008	0.000246073	0.00859169	0.00807803	368664/406730/560788/553789/334380/393225/103283056/445488/326078/393141/317744/569250/323299/553328/30430/402830/327127/415104	18
60Mdph A vs M Up-Regulation	GO_MITOTIC_G1_S_TRANSITION_CHECKPOINT	GO_MITOTIC_G1_S_TRANSITION_CHECKPOINT	15/1217	59/13008	0.00025911	0.00890081	0.00836867	321974/335195/100148413/445251/30678/399487/406741/30590/406715/406813/561830/334202/336998/431763/100329327	15
60Mdph A vs M Up-Regulation	GO_PEPTIDYL_ASPARAGINE_MODIFICATION	GO_PEPTIDYL_ASPARAGINE_MODIFICATION	10/1217	30/13008	0.000259247	0.00890081	0.00836867	325561/323918/559775/406408/553288/327601/373126/558524/449676/393239	10
60Mdph A vs M Up-Regulation	GO_MRNA_3_END_PROCESSING	GO_MRNA_3_END_PROCESSING	20/1217	92/13008	0.0002691	0.00915944	0.00861184	321491/406249/432372/100145909/436657/324238/100004014/325550/192328/560127/436883/192325/368417/406326/100005893/407727/327020/561280/394092/445302	20
60Mdph A vs M Up-Regulation	GO_RIBOSOMAL_SMALL_SUBUNIT_BIOGENESIS	GO_RIBOSOMAL_SMALL_SUBUNIT_BIOGENESIS	17/1217	72/13008	0.000271226	0.00915944	0.00861184	393617/337399/321700/553241/266985/449848/321114/492761/402800/407696/393097/557585/393107/553568/321183/557254/415238	17
60Mdph A vs M Up-Regulation	GO_SIGNAL_TRANSDUCTION_IN_RESPONSE_TO_DNA_DAMAGE	GO_SIGNAL_TRANSDUCTION_IN_RESPONSE_TO_DNA_DAMAGE	25/1217	128/13008	0.000294947	0.00987953	0.00928888	321974/564632/65237/321544/335195/100148413/334380/445251/30678/565440/399487/406741/30590/406715/406813/403085/449768/334202/100149745/336998/323299/431763/30273/550611/445472	25
60Mdph A vs M Up-Regulation	GO_CELLULAR_RESPONSE_TO_HEAT	GO_CELLULAR_RESPONSE_TO_HEAT	24/1217	121/13008	0.000304163	0.0100791	0.00947648	282676/565155/403080/322129/406852/557824/327244/321795/558883/337461/571621/30172/559225/573376/568298/322969/562350/568265/393125/570945/798071/100317326/393973/561006	24
60Mdph A vs M Up-Regulation	GO_DE_NOVO_PROTEIN_FOLDING	GO_DE_NOVO_PROTEIN_FOLDING	11/1217	36/13008	0.000305797	0.0100791	0.00947648	282676/378848/565232/403080/557824/445144/327244/553288/58041/573376/373085	11
60Mdph A vs M Up-Regulation	GO_DNA_TEMPLATED_TRANSCRIPTION_ELONGATION	GO_DNA_TEMPLATED_TRANSCRIPTION_ELONGATION	22/1217	107/13008	0.000315564	0.0102527	0.00963978	386844/100149834/336342/402856/560127/569432/393538/192325/336105/449949/560338/324088/565484/322997/550263/449992/393961/334081/323181/567105/140616/541428	22
60Mdph A vs M Up-Regulation	GO_RIBOSOME_ASSEMBLY	GO_RIBOSOME_ASSEMBLY	15/1217	60/13008	0.000316043	0.0102527	0.00963978	337399/317739/321130/266985/449848/553505/570735/566947/436840/555704/402823/553606/553568/563746/100142645	15
60Mdph A vs M Up-Regulation	GO_ENDONUCLEOLYTIC_CLEAVAGE_INVOLVED_IN_RRNA_PROCESSING	GO_ENDONUCLEOLYTIC_CLEAVAGE_INVOLVED_IN_RRNA_PROCESSING	7/1217	16/13008	0.00033044	0.010636	0.0100002	337399/553241/492761/402800/567715/553568/415238	7
60Mdph A vs M Up-Regulation	GO_MITOTIC_CELL_CYCLE_CHECKPOINT	GO_MITOTIC_CELL_CYCLE_CHECKPOINT	28/1217	152/13008	0.000364819	0.0116516	0.010955	321974/569877/335195/100148413/558883/445251/777733/30678/399487/406741/30590/406845/403012/406715/406637/327060/554509/406813/561830/334202/336998/431763/100329327/192329/394241/798408/560575/572540	28
60Mdph A vs M Up-Regulation	GO_RECOMBINATIONAL_REPAIR	GO_RECOMBINATIONAL_REPAIR	25/1217	130/13008	0.000377594	0.0119668	0.0112514	447862/394058/560788/557086/406820/325855/562705/565458/567001/566409/192323/337598/406637/406807/561837/553453/286747/192338/492655/100329327/386707/503732/321796/334455/572540	25
60Mdph A vs M Up-Regulation	GO_MULTI_ORGANISM_LOCALIZATION	GO_MULTI_ORGANISM_LOCALIZATION	15/1217	61/13008	0.00038341	0.0120584	0.0113375	406852/558883/337461/571621/30172/559225/568298/322969/562350/393125/570945/798071/572542/100317326/393973	15
60Mdph A vs M Up-Regulation	GO_DNA_METHYLATION	GO_DNA_METHYLATION	15/1217	62/13008	0.000462726	0.0144427	0.0135792	368664/560788/334380/393225/103283056/445488/326078/393141/317744/569250/323299/553328/30430/402830/415104	15
60Mdph A vs M Up-Regulation	GO_DNA_REPLICATION_INDEPENDENT_NUCLEOSOME_ORGANIZATION	GO_DNA_REPLICATION_INDEPENDENT_NUCLEOSOME_ORGANIZATION	10/1217	32/13008	0.000468058	0.0144992	0.0136324	322129/792029/282615/321726/799570/266985/553305/317679/323299/568076	10
60Mdph A vs M Up-Regulation	GO_HISTONE_EXCHANGE	GO_HISTONE_EXCHANGE	11/1217	38/13008	0.000514386	0.0157656	0.014823	322129/282615/321726/799570/335707/393225/266985/324822/317679/563456/386920	11
60Mdph A vs M Up-Regulation	GO_NUCLEOBASE_BIOSYNTHETIC_PROCESS	GO_NUCLEOBASE_BIOSYNTHETIC_PROCESS	7/1217	17/13008	0.00051659	0.0157656	0.014823	406383/266992/393641/572027/393143/321193/393559	7
60Mdph A vs M Up-Regulation	GO_REGULATION_OF_PROTEIN_EXPORT_FROM_NUCLEUS	GO_REGULATION_OF_PROTEIN_EXPORT_FROM_NUCLEUS	12/1217	44/13008	0.000528966	0.0160245	0.0150665	322000/335195/558883/399487/30590/568424/368417/558662/796135/65234/550611/558212	12
60Mdph A vs M Up-Regulation	GO_REGULATION_OF_DNA_REPLICATION	GO_REGULATION_OF_DNA_REPLICATION	22/1217	111/13008	0.000538886	0.0162059	0.015237	447862/568043/791191/325855/334380/324475/30678/30590/327204/406715/406435/334315/405823/554366/336998/569250/101882192/323299/503748/556689/323181/572540	22
60Mdph A vs M Up-Regulation	GO_PROTEIN_LOCALIZATION_TO_MITOCHONDRION	GO_PROTEIN_LOCALIZATION_TO_MITOCHONDRION	26/1217	141/13008	0.000572913	0.0171044	0.0160818	282676/565155/323922/321808/559775/323361/445144/415148/335195/556379/394157/393638/572969/399487/30590/321729/321232/323956/559037/792229/406813/322645/393896/192322/336610/321943	26
60Mdph A vs M Up-Regulation	GO_NUCLEOBASE_METABOLIC_PROCESS	GO_NUCLEOBASE_METABOLIC_PROCESS	10/1217	33/13008	0.000615885	0.018255	0.0171636	406383/30740/81540/266992/678545/393641/572027/393143/321193/393559	10
60Mdph A vs M Up-Regulation	GO_REGULATION_OF_TELOMERE_MAINTENANCE	GO_REGULATION_OF_TELOMERE_MAINTENANCE	17/1217	77/13008	0.00062711	0.018455	0.0173516	613144/560788/393617/406352/561348/378453/449848/321897/406637/569810/393141/569462/323299/568328/503732/192329/406783	17
60Mdph A vs M Up-Regulation	GO_REGULATION_OF_DNA_DEPENDENT_DNA_REPLICATION	GO_REGULATION_OF_DNA_DEPENDENT_DNA_REPLICATION	13/1217	51/13008	0.000639503	0.0186862	0.017569	791191/325855/334380/30678/406715/406435/554366/336998/323299/503748/556689/323181/572540	13
60Mdph A vs M Up-Regulation	GO_MRNA_CLEAVAGE	GO_MRNA_CLEAVAGE	7/1217	18/13008	0.000777481	0.0224001	0.0210609	432372/436657/192325/406326/394092/449992/541428	7
60Mdph A vs M Up-Regulation	GO_RRNA_CATABOLIC_PROCESS	GO_RRNA_CATABOLIC_PROCESS	7/1217	18/13008	0.000777481	0.0224001	0.0210609	100003553/394111/326786/450057/567505/550247/550234	7
60Mdph A vs M Up-Regulation	GO_PROTEIN_INSERTION_INTO_MEMBRANE	GO_PROTEIN_INSERTION_INTO_MEMBRANE	14/1217	59/13008	0.000871933	0.024947	0.0234555	565155/266757/325704/335195/394157/406344/399487/30590/321729/321232/323956/796309/406813/336610	14
60Mdph A vs M Up-Regulation	GO_REGULATION_OF_VIRAL_GENOME_REPLICATION	GO_REGULATION_OF_VIRAL_GENOME_REPLICATION	18/1217	87/13008	0.000993249	0.028222	0.0265347	447862/100534720/569877/692319/321868/323208/573376/327175/569432/445488/566947/558956/768131/393441/360143/494165/100536594/567114	18
60Mdph A vs M Up-Regulation	GO_REGULATION_OF_TRANSCRIPTION_INVOLVED_IN_G1_S_TRANSITION_OF_MITOTIC_CELL_CYCLE	GO_REGULATION_OF_TRANSCRIPTION_INVOLVED_IN_G1_S_TRANSITION_OF_MITOTIC_CELL_CYCLE	10/1217	35/13008	0.00102764	0.028426	0.0267265	406382/81540/777733/30678/406741/554509/30733/406813/317740/65234	10
60Mdph A vs M Up-Regulation	GO_RRNA_MODIFICATION	GO_RRNA_MODIFICATION	10/1217	35/13008	0.00102764	0.028426	0.0267265	613144/393617/321130/393950/406275/553790/100003205/568328/565088/445162	10
60Mdph A vs M Up-Regulation	GO_HISTONE_H2A_ACETYLATION	GO_HISTONE_H2A_ACETYLATION	6/1217	14/13008	0.00102803	0.028426	0.0267265	192313/557263/317678/393225/437025/317679	6
60Mdph A vs M Up-Regulation	GO_NUCLEAR_PORE_ORGANIZATION	GO_NUCLEAR_PORE_ORGANIZATION	6/1217	14/13008	0.00102803	0.028426	0.0267265	406852/558883/337461/571621/30172/562350	6
60Mdph A vs M Up-Regulation	GO_GLUCOSE_6_PHOSPHATE_METABOLIC_PROCESS	GO_GLUCOSE_6_PHOSPHATE_METABOLIC_PROCESS	8/1217	24/13008	0.00107623	0.0295605	0.0277933	558772/405822/334897/30590/324556/450077/445494/246094	8
60Mdph A vs M Up-Regulation	GO_NEGATIVE_REGULATION_OF_CELL_CYCLE_G1_S_PHASE_TRANSITION	GO_NEGATIVE_REGULATION_OF_CELL_CYCLE_G1_S_PHASE_TRANSITION	19/1217	95/13008	0.00112039	0.0305696	0.028742	321974/335195/100148413/445251/777733/30678/399487/406741/30590/406715/327060/553744/406813/777730/561830/334202/336998/431763/100329327	19
60Mdph A vs M Up-Regulation	GO_PROTEIN_REFOLDING	GO_PROTEIN_REFOLDING	7/1217	19/13008	0.00113236	0.030693	0.028858	282676/378848/565155/565232/573376/445398/373085	7
60Mdph A vs M Up-Regulation	GO_NEGATIVE_REGULATION_OF_CELL_CYCLE_PROCESS	GO_NEGATIVE_REGULATION_OF_CELL_CYCLE_PROCESS	45/1217	302/13008	0.00114119	0.0307301	0.0288929	321974/322129/567253/325317/321726/335195/100148413/563396/558883/445251/777733/568473/751689/503934/266985/30649/30678/399487/406741/30590/403012/406715/406637/327060/553744/554509/30733/406813/777730/692323/100101645/403085/561830/334202/336998/561280/569250/323299/431763/393872/100329327/192329/402830/798408/572540	45
60Mdph A vs M Up-Regulation	GO_POSITIVE_REGULATION_OF_CHROMOSOME_ORGANIZATION	GO_POSITIVE_REGULATION_OF_CHROMOSOME_ORGANIZATION	29/1217	171/13008	0.00116134	0.0310697	0.0292122	613144/558581/321491/406372/558883/317678/378453/777733/449848/436721/567001/30590/321897/445488/406637/406807/768131/569462/560078/317744/323299/386707/568328/30430/503732/799716/192329/692292/323181	29
60Mdph A vs M Up-Regulation	GO_CENTROMERE_COMPLEX_ASSEMBLY	GO_CENTROMERE_COMPLEX_ASSEMBLY	10/1217	36/13008	0.00130527	0.0346948	0.0326206	322129/282615/321726/799570/777733/266985/317679/553328/791162/767754	10
60Mdph A vs M Up-Regulation	GO_RNA_CATABOLIC_PROCESS	GO_RNA_CATABOLIC_PROCESS	54/1217	382/13008	0.00135522	0.0357917	0.0336519	613144/65237/572435/30736/394058/568043/406382/406730/321714/266989/100534720/406352/558760/692319/100003553/394111/573376/326786/503934/266985/450057/562461/30649/327175/334222/562388/321729/378721/393180/406795/407984/436849/641483/321504/100004398/569810/567505/192325/393195/550247/504054/403085/324088/550234/100005893/561830/327020/327263/561280/445485/386707/568328/336610/406783	54
60Mdph A vs M Up-Regulation	GO_POSITIVE_REGULATION_OF_TRANSLATIONAL_INITIATION	GO_POSITIVE_REGULATION_OF_TRANSLATIONAL_INITIATION	8/1217	25/13008	0.00145435	0.0381651	0.0358834	322544/553505/327175/566947/406349/100004398/324088/100334953	8
60Mdph A vs M Up-Regulation	GO_COPII_COATED_VESICLE_CARGO_LOADING	GO_COPII_COATED_VESICLE_CARGO_LOADING	6/1217	15/13008	0.00157861	0.0411168	0.0386586	266638/553407/334633/798071/327268/571870	6
60Mdph A vs M Up-Regulation	GO_GOLGI_VESICLE_TRANSPORT	GO_GOLGI_VESICLE_TRANSPORT	50/1217	350/13008	0.00159999	0.0411168	0.0386586	327133/406282/558153/559775/373129/554177/406297/114454/266982/436743/393894/568480/266638/553407/567774/406274/573988/100334661/573266/559005/393990/334633/798071/393796/559656/569806/394098/541515/560750/100007877/561788/393374/338138/556259/393613/566350/751760/100101641/554110/564177/327268/567643/791162/562190/449676/325464/57970/571870/445196/767754	50
60Mdph A vs M Up-Regulation	GO_OLIGOSACCHARIDE_LIPID_INTERMEDIATE_BIOSYNTHETIC_PROCESS	GO_OLIGOSACCHARIDE_LIPID_INTERMEDIATE_BIOSYNTHETIC_PROCESS	7/1217	20/13008	0.00160272	0.0411168	0.0386586	415220/327601/393598/334161/403068/799960/569494	7
60Mdph A vs M Up-Regulation	GO_RESPONSE_TO_HEAT	GO_RESPONSE_TO_HEAT	26/1217	151/13008	0.00163064	0.0411168	0.0386586	282676/565155/403080/322129/323922/406852/557824/327244/321795/798441/558883/337461/571621/30172/559225/573376/568298/322969/562350/568265/393125/570945/798071/100317326/393973/561006	26
60Mdph A vs M Up-Regulation	GO_CHAPERONE_MEDIATED_PROTEIN_FOLDING	GO_CHAPERONE_MEDIATED_PROTEIN_FOLDING	13/1217	56/13008	0.00163488	0.0411168	0.0386586	266640/378848/554998/565232/557824/327244/321795/58041/573376/553321/373085/406626/393424	13
60Mdph A vs M Up-Regulation	GO_PROTEIN_TRANSMEMBRANE_TRANSPORT	GO_PROTEIN_TRANSMEMBRANE_TRANSPORT	13/1217	56/13008	0.00163488	0.0411168	0.0386586	282676/378848/266757/445144/406344/573376/393638/572969/321232/563660/559037/793906/322645	13
60Mdph A vs M Up-Regulation	GO_POSITIVE_REGULATION_OF_VIRAL_GENOME_REPLICATION	GO_POSITIVE_REGULATION_OF_VIRAL_GENOME_REPLICATION	10/1217	37/13008	0.001641	0.0411168	0.0386586	447862/569877/692319/323208/573376/327175/566947/393441/494165/567114	10
60Mdph A vs M Up-Regulation	GO_DNA_MODIFICATION	GO_DNA_MODIFICATION	19/1217	98/13008	0.00164667	0.0411168	0.0386586	368664/406730/560788/553789/334380/393225/326786/103283056/445488/326078/393141/317744/569250/323299/553328/30430/402830/327127/415104	19
60Mdph A vs M Up-Regulation	GO_TRANSCRIPTION_BY_RNA_POLYMERASE_I	GO_TRANSCRIPTION_BY_RNA_POLYMERASE_I	14/1217	63/13008	0.00172207	0.0427405	0.0401852	368478/353295/321700/336342/334380/402856/393538/550263/550538/796135/799716/338183/567105/541428	14
60Mdph A vs M Up-Regulation	GO_RNA_METHYLATION	GO_RNA_METHYLATION	16/1217	77/13008	0.00177045	0.0436782	0.0410669	560041/321130/334936/556362/541496/564078/553298/406275/100004398/100006618/553790/100003205/563475/561938/445162/567565	16
60Mdph A vs M Up-Regulation	GO_ESTABLISHMENT_OF_PROTEIN_LOCALIZATION_TO_MITOCHONDRIAL_MEMBRANE	GO_ESTABLISHMENT_OF_PROTEIN_LOCALIZATION_TO_MITOCHONDRIAL_MEMBRANE	12/1217	50/13008	0.00180126	0.0441738	0.0415328	565155/321808/335195/394157/399487/30590/321729/321232/323956/406813/192322/336610	12
60Mdph A vs M Up-Regulation	GO_REGULATION_OF_CHROMATIN_ORGANIZATION	GO_REGULATION_OF_CHROMATIN_ORGANIZATION	29/1217	176/13008	0.0018327	0.044679	0.0420078	558581/321491/406372/792029/386844/321714/558883/317678/334380/562808/436721/567001/30590/445488/406807/768131/449949/613247/560078/317744/323299/100148891/30430/799716/567547/692292/323181/415104/568076	29
60Mdph A vs M Up-Regulation	GO_HISTONE_H4_DEACETYLATION	GO_HISTONE_H4_DEACETYLATION	5/1217	11/13008	0.00202966	0.0484036	0.0455098	192302/569294/557875/796135/393789	5
60Mdph A vs M Up-Regulation	GO_PEPTIDYL_HISTIDINE_MODIFICATION	GO_PEPTIDYL_HISTIDINE_MODIFICATION	5/1217	11/13008	0.00202966	0.0484036	0.0455098	492514/373126/393424/553692/337193	5
60Mdph A vs M Up-Regulation	GO_REGULATION_OF_TRANSLATIONAL_INITIATION_BY_EIF2_ALPHA_PHOSPHORYLATION	GO_REGULATION_OF_TRANSLATIONAL_INITIATION_BY_EIF2_ALPHA_PHOSPHORYLATION	5/1217	11/13008	0.00202966	0.0484036	0.0455098	322544/266985/100334953/565338/445098	5
60Mdph A vs M Up-Regulation	GO_NCRNA_3_END_PROCESSING	GO_NCRNA_3_END_PROCESSING	10/1217	38/13008	0.00204336	0.0484036	0.0455098	613144/553563/326786/450057/445109/564642/321504/406275/550247/550234	10
60Mdph A vs M Up-Regulation	GO_MANNOSYLATION	GO_MANNOSYLATION	9/1217	32/13008	0.00205598	0.0484036	0.0455098	445275/446214/336879/327601/393598/560605/334161/403068/569494	9
60Mdph A vs M Up-Regulation	GO_RIBONUCLEOSIDE_MONOPHOSPHATE_BIOSYNTHETIC_PROCESS	GO_RIBONUCLEOSIDE_MONOPHOSPHATE_BIOSYNTHETIC_PROCESS	9/1217	32/13008	0.00205598	0.0484036	0.0455098	406383/338306/266992/317745/393641/572027/393143/321193/393559	9
20dph A vs WT Down-Regulation	GO_RIBONUCLEOPROTEIN_COMPLEX_BIOGENESIS	GO_RIBONUCLEOPROTEIN_COMPLEX_BIOGENESIS	206/2251	418/13008	7.85963e-53	3.7121e-49	3.41356e-49	561131/613144/321130/494152/317679/794079/393617/334362/321745/317678/568159/406275/266985/317739/321127/368478/368664/799538/321544/570267/30228/445399/337399/317644/406690/402808/393950/402823/406795/553568/326718/393206/321058/550440/553498/445162/557585/613021/568328/321700/402800/393475/550234/554096/558996/553241/100536352/100003553/266990/557849/321652/100009635/393863/562370/323426/286787…	206
20dph A vs WT Down-Regulation	GO_RIBOSOME_BIOGENESIS	GO_RIBOSOME_BIOGENESIS	147/2251	293/13008	6.58743e-39	1.55562e-35	1.43051e-35	561131/613144/321130/494152/794079/393617/334362/321745/406275/266985/317739/321127/368478/570267/30228/445399/337399/317644/406690/402808/393950/402823/406795/553568/326718/393206/321058/550440/553498/445162/557585/613021/568328/321700/402800/550234/554096/558996/553241/100536352/100003553/266990/557849/321652/100009635/393863/323426/286787/406268/407703/335049/321277/334446/326786/436840/325106…	147
20dph A vs WT Down-Regulation	GO_NCRNA_PROCESSING	GO_NCRNA_PROCESSING	164/2251	371/13008	1.32401e-34	2.08444e-31	1.9168e-31	561131/613144/321130/494152/794079/393617/334362/321504/321745/568159/406275/321127/368478/30228/445399/337399/563475/317644/406690/402808/393950/402798/406795/553568/326718/393206/494060/321058/432372/553498/445162/613021/568328/321700/402800/550234/554096/192311/558996/553241/100536352/560338/100003553/266990/557849/321652/100009635/323426/286787/556362/406268/100004398/335049/334446/326786/325…	164
20dph A vs WT Down-Regulation	GO_NCRNA_METABOLIC_PROCESS	GO_NCRNA_METABOLIC_PROCESS	186/2251	454/13008	8.78283e-34	1.03703e-30	9.53631e-31	561131/613144/321130/494152/794079/393617/334362/321504/321745/568159/406275/321127/368478/573145/30228/445399/337399/563475/317644/406690/402808/393950/402798/368284/368235/406795/553568/326718/393206/550531/494060/321058/432372/553498/445162/613021/568328/321700/402800/550234/558662/554096/192311/558996/553241/100536352/560338/100003553/266990/449661/557849/321652/100009635/323426/286787/556362…	186
20dph A vs WT Down-Regulation	GO_RNA_SPLICING_VIA_TRANSESTERIFICATION_REACTIONS	GO_RNA_SPLICING_VIA_TRANSESTERIFICATION_REACTIONS	148/2251	324/13008	3.06635e-33	2.89648e-30	2.66353e-30	368664/573145/799538/321544/321556/321994/393292/406795/325550/394074/432372/406249/767714/393480/402972/573376/393475/192318/436657/192311/406824/30736/334222/321931/793165/562370/323426/404603/192331/100004398/406288/324554/327011/566033/322206/568043/321220/108178997/394178/100145909/100004402/402989/192330/393951/387600/387255/192328/394092/791187/393274/559473/503767/326944/403025/550373/324…	148
20dph A vs WT Down-Regulation	GO_RRNA_METABOLIC_PROCESS	GO_RRNA_METABOLIC_PROCESS	116/2251	223/13008	9.02735e-33	7.10603e-30	6.53453e-30	561131/613144/321130/494152/794079/393617/334362/321745/406275/321127/368478/30228/445399/337399/317644/406690/402808/393950/406795/553568/326718/393206/321058/553498/445162/613021/568328/321700/402800/550234/554096/558996/553241/100536352/100003553/266990/557849/321652/100009635/323426/286787/406268/335049/334446/326786/325106/378844/445387/492761/393097/777627/406321/447856/550350/555704/436992…	116
20dph A vs WT Down-Regulation	GO_RNA_SPLICING	GO_RNA_SPLICING	169/2251	410/13008	4.09668e-31	2.76409e-28	2.54179e-28	368664/573145/799538/321544/321556/321994/393292/406795/325550/394074/432372/406249/767714/393480/402972/573376/393475/192318/436657/192311/406824/30736/406773/334222/321931/793165/562370/323426/404603/560190/192331/100004398/406288/324554/100149834/327011/566033/406382/322206/568043/321220/108178997/394178/445379/100145909/100004402/402989/192330/393951/387600/387255/406376/192328/394092/791187/…	169
20dph A vs WT Down-Regulation	GO_MRNA_PROCESSING	GO_MRNA_PROCESSING	182/2251	462/13008	1.7511e-30	1.03381e-27	9.50666e-28	794079/368664/573145/799538/321544/321556/321994/393292/406795/325550/394074/562388/432372/406249/767714/393480/402972/573376/393475/192318/436657/192311/406824/30736/334222/321931/793165/562370/404603/560190/192331/100004398/100126015/406288/324554/100149834/327011/100536140/566033/406382/322206/798918/568043/321220/108178997/394178/100145909/100004402/402989/192330/393951/387600/387255/192328/3…	182
20dph A vs WT Down-Regulation	GO_NUCLEAR_TRANSPORT	GO_NUCLEAR_TRANSPORT	131/2251	328/13008	8.50549e-23	4.46349e-20	4.10452e-20	561131/334362/321504/266985/799538/337399/559225/192339/30590/406852/325550/798071/445499/570945/30172/432372/406249/406546/562350/402972/436657/322000/558662/558020/30415/30736/393863/192331/335195/322969/563392/406288/324554/406860/327011/100536140/406382/30707/798918/568043/406510/558212/100145909/562529/402989/399487/335236/393973/407084/568298/192328/373085/563056/321744/503767/100004014/335…	131
20dph A vs WT Down-Regulation	GO_NUCLEAR_EXPORT	GO_NUCLEAR_EXPORT	90/2251	187/13008	1.40819e-22	6.65088e-20	6.11599e-20	334362/321504/266985/337399/559225/192339/30590/406852/325550/798071/570945/30172/432372/406249/406546/562350/402972/436657/322000/558662/558020/335195/322969/563392/406288/324554/100536140/30707/798918/568043/406510/558212/100145909/402989/399487/335236/393973/407084/568298/192328/373085/321744/503767/100004014/335750/436587/403025/568424/394053/406495/405828/334749/406324/570858/450021/571621/5…	90
20dph A vs WT Down-Regulation	GO_RNA_EXPORT_FROM_NUCLEUS	GO_RNA_EXPORT_FROM_NUCLEUS	70/2251	128/13008	6.8418e-22	2.93762e-19	2.70136e-19	334362/321504/266985/337399/559225/192339/406852/325550/798071/570945/30172/432372/406249/406546/562350/402972/436657/558662/558020/322969/563392/406288/324554/100536140/568043/406510/100145909/402989/335236/393973/407084/568298/192328/321744/503767/100004014/335750/436587/403025/394053/405828/334749/406324/570858/450021/571621/569810/393125/373077/325292/100005893/558883/445382/393635/325064/493…	70
20dph A vs WT Down-Regulation	GO_RNA_LOCALIZATION	GO_RNA_LOCALIZATION	92/2251	210/13008	1.58291e-19	6.23008e-17	5.72903e-17	613144/494152/317679/334362/321504/558182/317678/406275/266985/573145/337399/559225/30967/192339/406852/325550/798071/570945/30172/432372/406249/406546/562350/402972/568328/436657/550234/558662/558020/322969/563392/406288/324554/100536140/568043/406510/100145909/402989/335236/393973/407084/568298/192328/321744/503767/100004014/335750/436587/403025/324743/567770/394053/405828/334749/406324/570858/…	92
20dph A vs WT Down-Regulation	GO_MRNA_EXPORT_FROM_NUCLEUS	GO_MRNA_EXPORT_FROM_NUCLEUS	58/2251	102/13008	1.79378e-19	6.51695e-17	5.99283e-17	559225/192339/406852/325550/798071/570945/30172/432372/406249/406546/562350/402972/436657/322969/563392/406288/324554/100536140/406510/100145909/402989/335236/393973/568298/192328/321744/503767/100004014/335750/403025/394053/405828/334749/570858/450021/571621/569810/393125/373077/325292/100005893/558883/445382/393635/325064/493617/560127/100529857/405835/100329390/337461/100136872/100317326/40678…	58
20dph A vs WT Down-Regulation	GO_RIBONUCLEOPROTEIN_COMPLEX_SUBUNIT_ORGANIZATION	GO_RIBONUCLEOPROTEIN_COMPLEX_SUBUNIT_ORGANIZATION	85/2251	187/13008	2.2231e-19	7.49978e-17	6.89662e-17	321130/317679/317678/568159/317739/368664/799538/321544/337399/402823/553568/568328/393475/266990/562370/192331/406288/327011/568043/406449/553606/777627/550350/192330/555704/570735/393951/387600/394092/791187/393274/324743/406587/567770/321114/403072/447922/446168/324724/799690/563459/558581/30699/449848/402996/327197/393476/322256/402966/394018/572785/445404/368864/570205/393505/436970/565621/5…	85
20dph A vs WT Down-Regulation	GO_ESTABLISHMENT_OF_RNA_LOCALIZATION	GO_ESTABLISHMENT_OF_RNA_LOCALIZATION	81/2251	178/13008	1.44961e-18	4.56435e-16	4.19727e-16	334362/321504/558182/266985/573145/337399/559225/30967/192339/406852/325550/798071/570945/30172/432372/406249/406546/562350/402972/436657/558662/558020/322969/563392/406288/324554/100536140/568043/406510/100145909/402989/335236/393973/407084/568298/192328/321744/503767/100004014/335750/436587/403025/324743/567770/394053/405828/334749/406324/570858/450021/571621/553494/569810/393125/373077/325292/…	81
20dph A vs WT Down-Regulation	GO_TRNA_TRANSPORT	GO_TRNA_TRANSPORT	29/2251	35/13008	3.80908e-17	1.12439e-14	1.03397e-14	334362/321504/559225/406852/798071/570945/30172/562350/558020/322969/563392/406510/335236/393973/568298/321744/335750/405828/334749/571621/393125/558883/445382/393635/100529857/337461/100317326/378454/777756	29
20dph A vs WT Down-Regulation	GO_MRNA_TRANSPORT	GO_MRNA_TRANSPORT	65/2251	133/13008	4.26159e-17	1.18397e-14	1.08875e-14	558182/573145/559225/30967/192339/406852/325550/798071/570945/30172/432372/406249/406546/562350/402972/436657/322969/563392/406288/324554/100536140/568043/406510/100145909/402989/335236/393973/568298/192328/321744/503767/100004014/335750/403025/394053/405828/334749/570858/450021/571621/553494/569810/393125/373077/325292/373081/100005893/558883/445382/449827/393635/325064/493617/560127/100529857/4…	65
20dph A vs WT Down-Regulation	GO_NCRNA_EXPORT_FROM_NUCLEUS	GO_NCRNA_EXPORT_FROM_NUCLEUS	30/2251	38/13008	1.36707e-16	3.58704e-14	3.29856e-14	334362/321504/266985/559225/406852/798071/570945/30172/562350/558020/322969/563392/406510/335236/393973/568298/321744/335750/405828/334749/571621/393125/558883/445382/393635/100529857/337461/100317326/378454/777756	30
20dph A vs WT Down-Regulation	GO_NUCLEOBASE_CONTAINING_COMPOUND_TRANSPORT	GO_NUCLEOBASE_CONTAINING_COMPOUND_TRANSPORT	90/2251	232/13008	4.0609e-15	1.00945e-12	9.28269e-13	334362/321504/558182/266985/573145/337399/559225/30967/192339/406852/325550/798071/570945/30172/432372/406249/406546/562350/402972/436657/558662/558020/394083/322969/563392/406288/324554/100536140/568043/406510/563675/100145909/402989/335236/393973/407084/568298/323737/192328/321744/503767/100004014/335750/436587/403025/324743/394053/405828/334749/406324/570858/450021/571621/553494/569810/393125/…	90
20dph A vs WT Down-Regulation	GO_REGULATION_OF_MRNA_METABOLIC_PROCESS	GO_REGULATION_OF_MRNA_METABOLIC_PROCESS	111/2251	314/13008	5.76884e-15	1.36231e-12	1.25275e-12	558182/266985/573145/321544/30967/321714/30649/394074/562388/336610/767714/402972/573376/192318/550234/327175/100003553/30736/334222/793165/562370/404603/100004398/326786/406288/566033/572435/322206/798918/321729/568043/321220/100145909/402989/387255/394092/791187/503767/402838/503934/403085/327336/450057/558581/393712/407984/692319/30387/393220/324088/641483/572785/100005893/393168/65237/324121/…	111
20dph A vs WT Down-Regulation	GO_REGULATION_OF_CELLULAR_RESPONSE_TO_HEAT	GO_REGULATION_OF_CELLULAR_RESPONSE_TO_HEAT	43/2251	79/13008	7.1106e-14	1.59921e-11	1.47059e-11	403080/559225/406852/798071/570945/30172/562350/573376/322969/563392/406510/406449/335236/393973/568298/321744/335750/567770/327491/405828/334749/571621/30671/393125/558883/393310/30654/445382/393635/403064/557824/565155/100529857/399480/393975/337461/445208/406579/100317326/378454/777756/327321/65226	43
20dph A vs WT Down-Regulation	GO_SPLICEOSOMAL_SNRNP_ASSEMBLY	GO_SPLICEOSOMAL_SNRNP_ASSEMBLY	27/2251	37/13008	1.35735e-13	2.803e-11	2.57757e-11	368664/799538/321544/393475/192331/327011/192330/393951/393274/324743/403072/447922/558581/30699/393476/402966/445404/393505/393979/550244/324754/58024/556273/431768/30432/449927/436946	27
20dph A vs WT Down-Regulation	GO_DNA_DEPENDENT_DNA_REPLICATION	GO_DNA_DEPENDENT_DNA_REPLICATION	63/2251	145/13008	1.365e-13	2.803e-11	2.57757e-11	553453/192338/393707/556995/286747/566409/321119/30678/192323/337598/556456/334315/327124/406382/447862/565952/406479/572562/553405/560591/323299/406435/393774/327491/386707/554204/567941/334380/415165/436999/406637/192333/373077/554509/322059/317740/692256/492655/796456/799015/394006/553237/567383/569462/192320/550504/560127/406462/30440/563276/555610/402825/406783/492353/406715/108191561/325855…	63
20dph A vs WT Down-Regulation	GO_MATURATION_OF_5_8S_RRNA	GO_MATURATION_OF_5_8S_RRNA	26/2251	35/13008	1.92606e-13	3.79032e-11	3.48549e-11	30228/337399/406795/553568/402800/550234/100536352/557849/321652/777627/192312/553641/445388/327053/450057/393712/321247/415250/561321/567715/100332577/550264/550247/394064/323016/562283	26
20dph A vs WT Down-Regulation	GO_CELLULAR_RESPONSE_TO_HEAT	GO_CELLULAR_RESPONSE_TO_HEAT	55/2251	121/13008	5.10384e-13	9.64217e-11	8.86671e-11	403080/559225/568265/406852/798071/570945/30172/282676/562350/573376/559066/322969/322129/563392/406510/406449/321807/561901/335236/393973/568298/321744/335750/567770/327491/405828/334749/571621/30671/327197/393125/559020/561006/558883/100151416/393310/30654/445382/393635/403064/445076/557824/565155/100529857/556894/399480/393975/337461/445208/406579/100317326/378454/777756/327321/65226	55
20dph A vs WT Down-Regulation	GO_DNA_REPLICATION	GO_DNA_REPLICATION	92/2251	260/13008	1.18733e-12	2.15683e-10	1.98337e-10	386844/403080/553453/192338/445115/321714/393707/30590/556995/286747/566409/321726/321119/30678/192323/768201/553496/337598/556456/334315/327124/322129/406382/447862/563212/568043/565952/406479/30740/558534/572562/553405/560591/323299/406435/393774/567770/327491/386707/554204/567941/334380/415165/436999/449548/564994/406637/192333/393967/373077/406285/393195/554509/322059/317740/692256/492655/796…	92
20dph A vs WT Down-Regulation	GO_IMPORT_INTO_NUCLEUS	GO_IMPORT_INTO_NUCLEUS	63/2251	152/13008	1.78954e-12	3.13038e-10	2.87862e-10	561131/799538/559225/30590/406852/445499/30172/562350/30415/30736/393863/192331/322969/563392/406860/327011/406382/30707/406510/562529/568298/563056/321744/335750/324743/553305/406495/571621/447922/572542/322756/791146/100332544/100319138/393125/402966/393225/445404/559020/65237/406440/558883/100151416/114424/436954/449827/334571/334627/393979/100529857/368640/550244/324754/325361/406586/337461/1…	63
20dph A vs WT Down-Regulation	GO_REGULATION_OF_POSTTRANSCRIPTIONAL_GENE_SILENCING	GO_REGULATION_OF_POSTTRANSCRIPTIONAL_GENE_SILENCING	43/2251	89/13008	1.44234e-11	2.43292e-09	2.23726e-09	559225/30590/406852/798071/570945/30172/562350/558662/30736/322969/563181/563392/572435/322206/568043/406510/335236/393973/568298/321744/335750/405828/334749/334380/571621/445170/393125/324088/553347/572549/558883/550263/445382/393635/100529857/406269/557037/337461/567460/100317326/334669/378454/777756	43
20dph A vs WT Down-Regulation	GO_DNA_CONFORMATION_CHANGE	GO_DNA_CONFORMATION_CHANGE	90/2251	263/13008	1.73517e-11	2.82594e-09	2.59867e-09	282615/317679/317678/266985/192338/445115/335512/324428/557875/321714/30590/286747/566409/321726/560788/192323/553496/322000/337598/192302/322129/386792/30430/558344/563212/568043/572562/323299/541386/406435/791187/393774/558947/327491/58013/553305/445488/797198/321452/558581/449848/394048/569471/406637/192333/323501/792029/563236/192332/406285/373125/334724/561006/558883/556790/794108/553237/567…	90
20dph A vs WT Down-Regulation	GO_RNA_3_END_PROCESSING	GO_RNA_3_END_PROCESSING	55/2251	131/13008	2.4984e-11	3.93331e-09	3.61698e-09	613144/321504/406275/325550/432372/406249/402972/436657/550234/326786/406288/324554/100536140/798918/100145909/402989/192328/394092/564642/553641/503767/100004014/402838/562358/403025/394053/570858/450021/450057/393712/324238/373077/492652/100005893/324121/565621/100036549/564388/404599/393406/325064/570852/751632/560127/450078/405835/406326/560260/334465/550247/394064/406543/323016/563801/568678	55
20dph A vs WT Down-Regulation	GO_GENE_SILENCING	GO_GENE_SILENCING	75/2251	206/13008	3.06576e-11	4.67084e-09	4.29519e-09	568159/559225/30590/406852/798071/570945/30172/562350/558662/192311/30736/100004398/322969/563181/30430/563392/572435/322206/566689/568043/406510/403077/335236/393973/568298/406632/553641/321744/562358/100331225/335750/405828/334749/334380/571621/567547/445170/324724/768133/394048/792029/393125/324088/553347/572549/558883/550263/565621/567001/445382/393635/563456/557370/557754/100529857/406269/55…	75
20dph A vs WT Down-Regulation	GO_REGULATION_OF_GENE_SILENCING	GO_REGULATION_OF_GENE_SILENCING	47/2251	104/13008	3.21677e-11	4.74775e-09	4.36592e-09	559225/30590/406852/798071/570945/30172/562350/558662/30736/322969/563181/563392/572435/322206/568043/406510/335236/393973/568298/321744/100331225/335750/405828/334749/334380/571621/445170/792029/393125/324088/553347/572549/558883/550263/445382/393635/100529857/406269/557037/337461/567460/100317326/334669/406715/378454/777756/568076	47
20dph A vs WT Down-Regulation	GO_MATURATION_OF_5_8S_RRNA_FROM_TRICISTRONIC_RRNA_TRANSCRIPT_SSU_RRNA_5_8S_RRNA_LSU_RRNA	GO_MATURATION_OF_5_8S_RRNA_FROM_TRICISTRONIC_RRNA_TRANSCRIPT_SSU_RRNA_5_8S_RRNA_LSU_RRNA	19/2251	24/13008	5.48963e-11	7.85682e-09	7.22495e-09	30228/337399/553568/402800/550234/100536352/557849/321652/777627/553641/445388/450057/321247/567715/100332577/550264/550247/394064/323016	19
20dph A vs WT Down-Regulation	GO_RIBOSOMAL_LARGE_SUBUNIT_BIOGENESIS	GO_RIBOSOMAL_LARGE_SUBUNIT_BIOGENESIS	36/2251	70/13008	6.79257e-11	9.43567e-09	8.67682e-09	321130/266985/317739/321127/30228/337399/317644/402823/558996/100536352/321652/393863/407703/335049/553616/553606/777627/550350/555704/570735/336470/192312/406587/58013/321114/327053/100003787/321247/322251/415250/561321/445389/567715/394040/768189/436807	36
20dph A vs WT Down-Regulation	GO_RIBOSOMAL_SMALL_SUBUNIT_BIOGENESIS	GO_RIBOSOMAL_SMALL_SUBUNIT_BIOGENESIS	36/2251	72/13008	1.91886e-10	2.58937e-08	2.38112e-08	393617/266985/337399/553568/393206/321058/557585/321700/402800/553241/266990/557849/100009635/286787/406268/334446/492761/393097/406321/447856/407084/393107/436587/321114/445388/407696/449848/678588/394040/386642/100332577/550241/550264/406571/619204/562283	36
20dph A vs WT Down-Regulation	GO_TELOMERE_ORGANIZATION	GO_TELOMERE_ORGANIZATION	56/2251	142/13008	3.0328e-10	3.97886e-08	3.65886e-08	613144/393617/321897/393950/560788/30678/568328/556456/406449/442932/553405/323299/406435/393774/567770/327491/386707/415165/445391/449848/569810/557127/100003787/406637/322059/317740/692256/406730/561348/567001/30265/436994/796456/403064/567383/777634/569462/192320/565155/406269/30440/399480/559945/100538153/324964/394064/406783/406352/572540/378453/65226/568678/567773/566326/562283/406778	56
20dph A vs WT Down-Regulation	GO_PROTEIN_IMPORT	GO_PROTEIN_IMPORT	65/2251	176/13008	3.16297e-10	4.03749e-08	3.71278e-08	561131/559225/30590/559037/406852/445499/393638/30172/282676/562350/573376/445144/30314/30415/30736/322645/393863/322969/563392/406860/406382/30707/406510/562529/568298/563056/321744/335750/324743/321232/553305/406495/571621/572542/322756/791146/386636/100332544/100319138/393125/373125/393225/559020/65237/558883/100151416/393111/114424/436954/449827/334571/334627/565155/100529857/368640/541380/32…	65
20dph A vs WT Down-Regulation	GO_RESPONSE_TO_HEAT	GO_RESPONSE_TO_HEAT	58/2251	151/13008	4.93071e-10	6.12835e-08	5.63549e-08	403080/559225/568265/406852/798071/570945/30172/282676/562350/573376/559066/322969/322129/563392/406510/406449/321807/561901/335236/393973/568298/321744/335750/567770/327491/405828/334749/571621/323922/30671/415150/327197/393125/559020/561006/558883/100151416/393310/30654/445382/393635/394049/403064/445076/557824/565155/100529857/556894/399480/393975/337461/445208/406579/100317326/378454/777756/3…	58
20dph A vs WT Down-Regulation	GO_TRNA_METABOLIC_PROCESS	GO_TRNA_METABOLIC_PROCESS	64/2251	177/13008	1.18171e-09	1.43109e-07	1.31599e-07	393617/321504/563475/402798/368284/368235/550531/494060/432372/550234/560338/449661/556362/566689/565440/406376/100006618/553298/553523/393985/114427/100537837/393647/402995/556702/450057/100003049/541496/325292/561938/394154/322715/492652/553625/564078/565621/559583/337070/556790/556642/394188/436798/569778/555187/570351/450078/402955/553721/393240/445096/550247/394064/323016/792787/393123/43681…	64
20dph A vs WT Down-Regulation	GO_PROTEIN_FOLDING	GO_PROTEIN_FOLDING	71/2251	206/13008	1.67217e-09	1.94308e-07	1.78681e-07	317678/565232/403080/386709/553288/336984/569613/321315/394028/559037/322160/282676/100319235/573376/550364/322544/445144/378848/338155/556162/406673/406773/386590/100334730/567913/100151158/406449/406757/321945/373085/445126/550373/323012/557858/323922/406292/30671/393893/327197/445145/556379/378851/494165/30248/352923/415220/553321/393310/58041/568308/767766/336786/558042/557824/334795/565155/2…	71
20dph A vs WT Down-Regulation	GO_RNA_PHOSPHODIESTER_BOND_HYDROLYSIS	GO_RNA_PHOSPHODIESTER_BOND_HYDROLYSIS	51/2251	129/13008	1.68677e-09	1.94308e-07	1.78681e-07	568159/553453/337399/553568/432372/402800/436657/550234/553241/100003553/557849/100002293/326786/324554/492761/777627/394092/553641/100534720/445388/386707/321940/450021/324724/450057/393712/100003787/692319/393195/402850/492652/30757/406730/791890/567715/564388/436798/566106/100332577/751632/406326/553721/550264/448949/323746/550247/394064/436849/323016/567505/406778	51
20dph A vs WT Down-Regulation	GO_PROTEIN_SUMOYLATION	GO_PROTEIN_SUMOYLATION	35/2251	74/13008	2.32582e-09	2.61544e-07	2.4051e-07	321897/559225/406852/415148/570945/30172/562350/406398/322969/563392/406510/442932/406672/335236/393973/568298/321744/335750/568424/405828/334749/571621/100007636/393125/558883/30265/445382/393635/799647/100529857/337461/100317326/406712/378454/777756	35
20dph A vs WT Down-Regulation	GO_CELL_CYCLE_DNA_REPLICATION	GO_CELL_CYCLE_DNA_REPLICATION	32/2251	65/13008	3.21141e-09	3.52732e-07	3.24364e-07	192338/393707/556995/286747/566409/30678/192323/337598/556456/334315/406382/565952/553405/560591/323299/406435/393774/327491/386707/567941/334380/192333/322059/317740/692256/796456/799015/192320/30440/406783/65226/556689	32
20dph A vs WT Down-Regulation	GO_RNA_MODIFICATION	GO_RNA_MODIFICATION	56/2251	150/13008	3.34246e-09	3.58783e-07	3.29928e-07	613144/321130/393617/321504/406275/563475/406690/393950/402798/494060/445162/568328/560338/556362/404603/334936/100004398/566689/565088/100006618/553298/553523/393985/100537837/393647/402995/445391/566022/100003787/100003049/541496/321247/678588/325292/561938/322715/560041/553625/564078/550390/559583/556642/562801/570351/450078/402955/560260/100136872/445096/792787/394041/436593/557725/569468/562…	56
20dph A vs WT Down-Regulation	GO_RESPONSE_TO_ENDOPLASMIC_RETICULUM_STRESS	GO_RESPONSE_TO_ENDOPLASMIC_RETICULUM_STRESS	88/2251	280/13008	3.89189e-09	4.08475e-07	3.75624e-07	394138/493783/386709/553288/321315/30590/568265/567861/767691/30081/322160/327133/322544/378848/259190/260440/556162/406673/386590/100149572/323918/572435/337068/393676/406582/321807/561901/393698/266638/406757/30078/445275/322055/415248/555566/445077/557858/322756/553476/569063/373100/327197/338317/497542/378851/373125/323424/30248/335616/140614/445256/335736/323607/57933/30654/574005/559811/324…	88
20dph A vs WT Down-Regulation	GO_MATURATION_OF_SSU_RRNA	GO_MATURATION_OF_SSU_RRNA	27/2251	50/13008	4.05999e-09	4.13183e-07	3.79953e-07	393617/337399/553568/393206/321058/321700/402800/553241/266990/557849/100009635/286787/406268/334446/492761/393097/406321/447856/407084/393107/321114/445388/407696/386642/100332577/550264/406571	27
20dph A vs WT Down-Regulation	GO_REGULATION_OF_CELLULAR_AMIDE_METABOLIC_PROCESS	GO_REGULATION_OF_CELLULAR_AMIDE_METABOLIC_PROCESS	116/2251	402/13008	4.11171e-09	4.13183e-07	3.79953e-07	561131/393617/553068/558182/568159/266985/323453/266989/573145/799538/30967/406690/30590/394074/568283/767714/406546/322544/327175/30314/100000122/492514/394021/30736/321502/793165/404603/100004398/407728/327301/567785/436656/436840/100536140/406349/572435/568043/245950/321220/321807/561901/406632/140633/386945/503767/403025/394053/81540/561194/402995/334471/326846/100144628/562538/402996/415150/…	116
20dph A vs WT Down-Regulation	GO_DNA_REPLICATION_INITIATION	GO_DNA_REPLICATION_INITIATION	23/2251	39/13008	5.86753e-09	5.7734e-07	5.30908e-07	192338/286747/566409/192323/337598/334315/327124/406479/553405/393774/415165/192333/554509/322059/317740/192320/406462/30440/402825/406715/553396/65226/323181	23
20dph A vs WT Down-Regulation	GO_RESPONSE_TO_TOPOLOGICALLY_INCORRECT_PROTEIN	GO_RESPONSE_TO_TOPOLOGICALLY_INCORRECT_PROTEIN	67/2251	198/13008	1.11563e-08	1.07533e-06	9.88846e-07	394138/493783/565232/386709/553288/321315/567861/767691/30081/322160/327133/282676/573376/322544/378848/556162/386590/100149572/323918/337068/321807/561901/393698/266638/406757/373085/445275/322055/445077/323922/30671/569063/373100/327197/338317/497542/323424/30248/335616/140614/561006/58041/574005/559811/334982/557824/565155/606559/334648/497596/555328/327214/553307/394164/393613/325704/415195/5…	67
20dph A vs WT Down-Regulation	GO_REGULATION_OF_MRNA_PROCESSING	GO_REGULATION_OF_MRNA_PROCESSING	51/2251	136/13008	1.39823e-08	1.32076e-06	1.21454e-06	321544/394074/767714/402972/573376/192318/793165/562370/406288/566033/322206/798918/568043/321220/100145909/402989/387255/394092/791187/503767/402838/327336/558581/407984/572785/100005893/393168/324121/393505/334784/100036549/404599/321852/494103/565670/405835/100329390/560260/100136872/393390/445398/334465/561459/406543/573001/777756/406569/378453/566326/393693/393388	51
20dph A vs WT Down-Regulation	GO_CLEAVAGE_INVOLVED_IN_RRNA_PROCESSING	GO_CLEAVAGE_INVOLVED_IN_RRNA_PROCESSING	18/2251	27/13008	1.73807e-08	1.60959e-06	1.48014e-06	337399/553568/402800/550234/553241/557849/492761/777627/553641/445388/450057/100003787/567715/100332577/550264/550247/394064/323016	18
20dph A vs WT Down-Regulation	GO_DNA_GEOMETRIC_CHANGE	GO_DNA_GEOMETRIC_CHANGE	45/2251	115/13008	2.19368e-08	1.99245e-06	1.83221e-06	317679/317678/192338/335512/557875/30590/286747/566409/560788/192323/337598/558344/568043/572562/323299/541386/406435/558947/327491/449848/569471/406637/192333/563236/334724/556790/553237/567383/570852/550504/570753/100005291/568214/323733/566947/555610/447857/492353/560622/450080/572540/378453/100004133/554366/572355	45
20dph A vs WT Down-Regulation	GO_IRE1_MEDIATED_UNFOLDED_PROTEIN_RESPONSE	GO_IRE1_MEDIATED_UNFOLDED_PROTEIN_RESPONSE	30/2251	63/13008	2.64563e-08	2.3576e-06	2.168e-06	493783/386709/567861/30081/322160/327133/322544/378848/556162/100149572/393698/266638/445077/569063/373100/323424/335616/140614/574005/334982/334648/327214/394164/393613/325704/323818/492353/436911/436845/30664	30
20dph A vs WT Down-Regulation	GO_CELLULAR_RESPONSE_TO_TOPOLOGICALLY_INCORRECT_PROTEIN	GO_CELLULAR_RESPONSE_TO_TOPOLOGICALLY_INCORRECT_PROTEIN	57/2251	162/13008	2.90562e-08	2.54134e-06	2.33695e-06	394138/493783/565232/386709/553288/321315/567861/30081/322160/327133/282676/573376/322544/378848/556162/386590/100149572/337068/321807/393698/266638/406757/373085/445275/322055/445077/30671/569063/373100/327197/338317/497542/323424/30248/335616/140614/561006/574005/334982/606559/334648/327214/553307/394164/393613/325704/415195/560481/323818/492353/436911/436845/558071/30222/30664/100009648/325317	57
20dph A vs WT Down-Regulation	GO_SKIN_DEVELOPMENT	GO_SKIN_DEVELOPMENT	74/2251	232/13008	3.37991e-08	2.90242e-06	2.669e-06	794486/100331874/335269/494102/664718/449936/557585/324023/494479/406768/30415/560091/321502/100534918/192302/335195/436656/553371/399487/266748/553218/373136/449816/100334173/794613/368684/791744/550369/334380/100330782/368436/678603/100332544/245949/406777/325292/337795/559222/260407/334724/550598/100006399/321243/569058/324942/114424/30265/568734/794305/317747/393570/568321/324125/30531/553944…	74
20dph A vs WT Down-Regulation	GO_KERATINIZATION	GO_KERATINIZATION	25/2251	48/13008	4.00594e-08	3.37858e-06	3.10686e-06	794486/664718/449936/324023/494479/406768/30415/560091/321502/100534918/335195/436656/553371/399487/373136/100334173/100330782/678603/550598/114424/794305/568321/30327/568060/447925	25
20dph A vs WT Down-Regulation	GO_NUCLEAR_PORE_ORGANIZATION	GO_NUCLEAR_PORE_ORGANIZATION	12/2251	14/13008	4.53019e-08	3.7537e-06	3.45181e-06	406852/30172/562350/335236/335750/334749/571621/553494/558883/445382/337461/777756	12
20dph A vs WT Down-Regulation	GO_NUCLEIC_ACID_PHOSPHODIESTER_BOND_HYDROLYSIS	GO_NUCLEIC_ACID_PHOSPHODIESTER_BOND_HYDROLYSIS	80/2251	259/13008	4.61948e-08	3.76169e-06	3.45916e-06	568159/553453/337399/335512/553568/560788/30678/432372/402800/436657/550234/553241/100003553/557849/556456/100002293/326786/324554/492761/777627/553405/560591/541386/394111/394092/406435/553641/100534720/327491/445388/386707/321940/450021/572542/324724/450057/393712/100003787/406637/692319/393195/373125/402850/492652/30757/692256/561321/406730/791890/567715/556790/564388/436798/796456/566106/5532…	80
20dph A vs WT Down-Regulation	GO_MULTI_ORGANISM_LOCALIZATION	GO_MULTI_ORGANISM_LOCALIZATION	29/2251	61/13008	4.71863e-08	3.77731e-06	3.47352e-06	559225/406852/798071/570945/30172/562350/322969/563392/406510/335236/393973/568298/321744/335750/405828/334749/571621/572542/393125/558883/445382/393635/100529857/368640/337461/100317326/100001239/378454/777756	29
20dph A vs WT Down-Regulation	GO_MRNA_3_END_PROCESSING	GO_MRNA_3_END_PROCESSING	38/2251	92/13008	4.9726e-08	3.91427e-06	3.59947e-06	325550/432372/406249/402972/436657/406288/324554/100536140/798918/100145909/402989/192328/394092/503767/100004014/402838/562358/403025/394053/570858/450021/324238/373077/100005893/324121/565621/100036549/564388/404599/325064/560127/405835/406326/560260/334465/406543/563801/568678	38
20dph A vs WT Down-Regulation	GO_STEROL_BIOSYNTHETIC_PROCESS	GO_STEROL_BIOSYNTHETIC_PROCESS	33/2251	75/13008	6.07109e-08	4.70061e-06	4.32257e-06	394060/406662/414331/494102/552997/799528/378446/559001/559054/447891/30314/795400/571911/406325/768185/492781/436600/558292/550369/336798/100037309/555566/494054/326846/553513/436922/30643/83915/100001198/558964/492477/565132/559403	33
20dph A vs WT Down-Regulation	GO_CHROMATIN_ASSEMBLY_OR_DISASSEMBLY	GO_CHROMATIN_ASSEMBLY_OR_DISASSEMBLY	49/2251	134/13008	6.77403e-08	5.16028e-06	4.74527e-06	282615/317679/266985/192338/445115/324428/321714/353295/30590/321726/322000/326078/192302/322129/386792/30430/563212/323115/323299/393774/58013/553305/445488/571727/322248/797198/562140/558581/562808/394048/323501/792029/403020/406285/799716/100000570/561006/558883/567476/553328/100536401/406269/562348/393390/768131/568076/550325/327618/415104	49
20dph A vs WT Down-Regulation	GO_REGULATION_OF_MRNA_CATABOLIC_PROCESS	GO_REGULATION_OF_MRNA_CATABOLIC_PROCESS	64/2251	194/13008	7.01154e-08	5.25643e-06	4.83369e-06	558182/266985/573145/30967/321714/30649/562388/336610/573376/550234/327175/100003553/30736/334222/404603/100004398/326786/572435/321729/568043/503934/403085/450057/393712/407984/692319/30387/393220/324088/641483/65237/406730/317747/321898/558760/327330/334571/336786/406735/751632/100529857/326663/448949/321947/323055/321585/325052/555643/550247/100329779/436849/58080/406783/323016/561830/327606/4…	64
20dph A vs WT Down-Regulation	GO_DNA_TEMPLATED_TRANSCRIPTION_TERMINATION	GO_DNA_TEMPLATED_TRANSCRIPTION_TERMINATION	32/2251	73/13008	1.06871e-07	7.88671e-06	7.25243e-06	368664/402856/393538/432372/327078/436657/325603/324554/327011/336342/568043/553733/394092/321940/570858/334380/450021/447922/445170/324238/402966/445404/553347/550263/565621/393979/406326/555382/447857/406543/450080/30432	32
20dph A vs WT Down-Regulation	GO_PROTEIN_CONTAINING_COMPLEX_LOCALIZATION	GO_PROTEIN_CONTAINING_COMPLEX_LOCALIZATION	83/2251	277/13008	1.14977e-07	8.35438e-06	7.68249e-06	334362/321504/266985/337399/559225/192339/406852/325550/798071/570945/30172/432372/406249/406546/562350/402972/406455/406297/436657/558020/571897/322969/563392/406288/324554/100536140/406510/100145909/402989/335236/393973/407084/568298/192328/321744/503767/100004014/335750/436587/403025/492487/567770/394053/405828/334749/406324/570858/450021/571621/563459/569810/393125/373077/325292/100005893/445…	83
20dph A vs WT Down-Regulation	GO_REGULATION_OF_RNA_SPLICING	GO_REGULATION_OF_RNA_SPLICING	49/2251	137/13008	1.50171e-07	1.07463e-05	9.88204e-06	321544/321556/394074/767714/402972/573376/192318/793165/562370/560190/406288/100149834/566033/406382/322206/321220/445379/100145909/402989/387255/791187/503767/406495/572992/327336/558581/407984/572785/100005893/393168/553347/393505/334784/321852/565670/321059/796523/405835/100136872/393390/445398/561459/573001/777756/406569/378453/566326/393693/393388	49
20dph A vs WT Down-Regulation	GO_PROTEIN_LOCALIZATION_TO_MITOCHONDRION	GO_PROTEIN_LOCALIZATION_TO_MITOCHONDRION	50/2251	141/13008	1.53221e-07	1.08009e-05	9.93226e-06	30590/436951/559037/415148/393638/336610/436738/282676/406808/445144/322645/572969/335195/321729/399487/334270/492801/323361/321808/321232/394157/100037309/323922/321943/30671/386636/100537779/556379/260407/373125/406813/415151/393111/564991/323956/192322/334795/565155/406339/541380/100001198/793663/323055/30655/792889/393896/552941/791628/282678/30664	50
20dph A vs WT Down-Regulation	GO_REGULATION_OF_MRNA_SPLICING_VIA_SPLICEOSOME	GO_REGULATION_OF_MRNA_SPLICING_VIA_SPLICEOSOME	39/2251	100/13008	2.08245e-07	1.44639e-05	1.33006e-05	321544/394074/767714/402972/573376/192318/793165/562370/406288/566033/322206/321220/100145909/402989/387255/791187/503767/327336/558581/407984/572785/100005893/393168/393505/334784/321852/565670/405835/100136872/393390/445398/561459/573001/777756/406569/378453/566326/393693/393388	39
20dph A vs WT Down-Regulation	GO_SIGNAL_TRANSDUCTION_BY_P53_CLASS_MEDIATOR	GO_SIGNAL_TRANSDUCTION_BY_P53_CLASS_MEDIATOR	78/2251	259/13008	2.18932e-07	1.49858e-05	1.37806e-05	321130/321974/386844/368664/337399/445251/30590/564632/321726/30678/494479/326078/192302/335195/321277/322129/558344/322206/565952/406845/558534/777627/565440/399487/336470/406632/560591/323299/406435/406587/403085/567770/327491/58013/567941/334380/562799/406741/797198/558718/406637/100318080/556379/445482/260407/57923/641491/65237/406440/406813/100151416/100148413/557602/558760/797357/403064/321…	78
20dph A vs WT Down-Regulation	GO_EPIDERMIS_DEVELOPMENT	GO_EPIDERMIS_DEVELOPMENT	84/2251	287/13008	2.96211e-07	1.99858e-05	1.83784e-05	794486/568265/664718/449936/557585/324023/494479/406768/30415/560091/321502/100534918/192302/560190/335195/436656/553371/557257/399487/266748/100332562/404727/373136/100334173/794613/368684/791744/550369/334380/100330782/368436/678603/768133/100332544/245949/406777/325292/559222/338214/260407/550483/58074/334724/550598/100006399/406813/321243/569058/324942/114424/30265/568734/794305/564685/317747…	84
20dph A vs WT Down-Regulation	GO_CELLULAR_AMINO_ACID_METABOLIC_PROCESS	GO_CELLULAR_AMINO_ACID_METABOLIC_PROCESS	92/2251	323/13008	3.19503e-07	2.11671e-05	1.94647e-05	394138/114426/266992/30649/368284/368235/352933/567861/550531/561372/406746/436852/449661/394021/321928/561410/492476/58141/327512/565440/403086/260441/450084/572027/503934/403085/322055/324947/114427/567547/556702/100144628/570437/368827/30387/30207/557186/394154/58074/559560/492478/100002302/393559/378847/337070/403338/321898/799963/394188/767694/569778/321621/327330/555187/336786/550524/393639…	92
20dph A vs WT Down-Regulation	GO_REGULATION_OF_CARBOHYDRATE_CATABOLIC_PROCESS	GO_REGULATION_OF_CARBOHYDRATE_CATABOLIC_PROCESS	37/2251	94/13008	3.22683e-07	2.11671e-05	1.94647e-05	559225/30590/406852/798071/570945/30172/562350/322969/327301/563392/192340/406510/335236/393973/568298/321744/335750/405828/334749/571621/393125/406440/323107/558883/407980/445382/393635/565670/100529857/100001198/393202/337461/100317326/378454/777756/30221/30664	37
20dph A vs WT Down-Regulation	GO_MATURATION_OF_LSU_RRNA	GO_MATURATION_OF_LSU_RRNA	17/2251	28/13008	3.27269e-07	2.11738e-05	1.9471e-05	321130/321127/30228/317644/100536352/321652/777627/192312/406587/321114/327053/100003787/321247/322251/415250/561321/567715	17
20dph A vs WT Down-Regulation	GO_REGULATION_OF_CHOLESTEROL_BIOSYNTHETIC_PROCESS	GO_REGULATION_OF_CHOLESTEROL_BIOSYNTHETIC_PROCESS	23/2251	46/13008	3.67348e-07	2.34458e-05	2.15602e-05	394060/414331/552997/799528/378446/559001/559054/447891/30314/795400/571911/492781/558292/336798/100037309/555566/494054/553513/83915/100001198/558964/492477/559403	23
20dph A vs WT Down-Regulation	GO_ENDOPLASMIC_RETICULUM_UNFOLDED_PROTEIN_RESPONSE	GO_ENDOPLASMIC_RETICULUM_UNFOLDED_PROTEIN_RESPONSE	45/2251	125/13008	3.85978e-07	2.43063e-05	2.23515e-05	394138/493783/386709/321315/567861/30081/322160/327133/322544/378848/556162/386590/100149572/337068/321807/393698/266638/406757/322055/445077/569063/373100/327197/338317/323424/30248/335616/140614/574005/334982/606559/334648/327214/394164/393613/325704/415195/323818/492353/436911/436845/558071/30222/30664/325317	45
20dph A vs WT Down-Regulation	GO_CORNIFICATION	GO_CORNIFICATION	21/2251	40/13008	4.11457e-07	2.55699e-05	2.35134e-05	794486/664718/449936/324023/494479/406768/30415/560091/321502/100534918/436656/553371/373136/100334173/100330782/678603/550598/794305/568321/30327/568060	21
20dph A vs WT Down-Regulation	GO_CELL_CYCLE_G1_S_PHASE_TRANSITION	GO_CELL_CYCLE_G1_S_PHASE_TRANSITION	76/2251	255/13008	4.93228e-07	3.02535e-05	2.78204e-05	321974/192338/445251/30590/286747/30649/566409/30678/192323/768201/337598/335195/334315/494160/406382/406349/572435/565952/406479/100004402/553405/399487/406632/406457/572027/393774/327491/777733/567941/81540/562799/415165/406741/768133/791146/192333/777730/559222/554509/795522/322059/334724/317740/406813/100151416/406730/552973/100148413/436954/564991/327060/799015/403064/406675/493617/100147851…	76
20dph A vs WT Down-Regulation	GO_METHYLATION	GO_METHYLATION	93/2251	333/13008	7.23258e-07	4.37942e-05	4.02721e-05	321130/321974/406275/368664/266989/563475/406372/447875/445251/563073/406690/560788/445162/561372/393475/317744/405834/492514/326078/556362/404603/334936/100004398/30430/327011/321614/323299/322348/100006618/402838/553298/445488/334380/81540/404619/100000709/797198/567547/768133/566022/767796/393330/541496/321247/678588/557908/325292/561938/402966/799716/393225/550348/796750/796720/559900/560041/…	93
20dph A vs WT Down-Regulation	GO_KERATINOCYTE_DIFFERENTIATION	GO_KERATINOCYTE_DIFFERENTIATION	42/2251	117/13008	1.01842e-06	6.08863e-05	5.59896e-05	794486/664718/449936/324023/494479/406768/30415/560091/321502/100534918/335195/436656/553371/399487/266748/373136/100334173/368684/100330782/678603/406777/260407/334724/550598/569058/324942/114424/568734/794305/317747/393570/568321/324125/30531/553944/561411/30327/566604/568060/100329779/447925/100034503	42
20dph A vs WT Down-Regulation	GO_REGULATION_OF_GENE_EXPRESSION_EPIGENETIC	GO_REGULATION_OF_GENE_EXPRESSION_EPIGENETIC	48/2251	141/13008	1.06686e-06	6.29847e-05	5.79192e-05	282615/402856/393538/321726/57934/327078/393475/317744/553789/325603/100004398/321277/322129/386792/30430/336342/403077/553733/323115/100331225/494033/117508/791744/555517/445488/571727/567547/445170/768133/394048/792029/550263/560078/567001/30265/406269/550463/678649/559945/100136872/393162/394064/406783/568076/566326/415104/406815/30664	48
20dph A vs WT Down-Regulation	GO_DNA_STRAND_ELONGATION_INVOLVED_IN_DNA_REPLICATION	GO_DNA_STRAND_ELONGATION_INVOLVED_IN_DNA_REPLICATION	13/2251	19/13008	1.15942e-06	6.76043e-05	6.21673e-05	556995/30678/192323/337598/572562/553405/406435/393774/192333/317740/692256/796456/563276	13
20dph A vs WT Down-Regulation	GO_MITOCHONDRIAL_GENE_EXPRESSION	GO_MITOCHONDRIAL_GENE_EXPRESSION	53/2251	162/13008	1.22106e-06	7.03299e-05	6.46737e-05	494060/562388/100126015/436701/567785/436840/407642/559007/558080/553523/405881/556778/447873/541378/556702/572170/100144628/550391/751681/445150/564706/493604/394154/492652/553325/564078/336283/555760/570852/436791/450078/436674/100001198/553771/393748/445321/393757/777746/555906/751746/553580/555972/561840/792787/558658/450009/100001219/619204/569468/337230/100003205/394122/557606	53
20dph A vs WT Down-Regulation	GO_RESPONSE_TO_TEMPERATURE_STIMULUS	GO_RESPONSE_TO_TEMPERATURE_STIMULUS	66/2251	219/13008	1.78906e-06	0.000101804	9.36163e-05	403080/559225/568265/406852/798071/570945/30172/282676/562350/573376/322544/559066/322969/322129/563392/567969/406510/406449/321807/561901/335236/393973/568298/321744/335750/567770/327491/405828/334749/571621/323922/30671/415150/327197/393125/559020/555812/561006/558883/100151416/393310/30654/445382/393635/394049/403064/445076/557824/554842/565155/100529857/100001198/556894/399480/393975/557037/3…	66
20dph A vs WT Down-Regulation	GO_FOLIC_ACID_CONTAINING_COMPOUND_METABOLIC_PROCESS	GO_FOLIC_ACID_CONTAINING_COMPOUND_METABOLIC_PROCESS	15/2251	25/13008	2.03546e-06	0.000114446	0.000105242	100192219/140622/406746/394021/58141/260441/100034522/81540/567547/100144628/100004977/100333269/393247/560667/497434	15
20dph A vs WT Down-Regulation	GO_RNA_CATABOLIC_PROCESS	GO_RNA_CATABOLIC_PROCESS	102/2251	382/13008	2.07577e-06	0.000115339	0.000106063	613144/321504/558182/568159/266985/266989/573145/30967/321714/30649/406795/562388/336610/568328/573376/550234/327175/100003553/30736/334222/404603/100004398/326786/406382/572435/322206/321729/568043/550350/327263/406632/394111/503767/562358/403025/100534720/503934/403085/394053/386707/321940/449548/450057/393712/30671/569810/407984/692319/30387/393220/325292/324088/393195/641483/402850/100005893/…	102
20dph A vs WT Down-Regulation	GO_MRNA_CIS_SPLICING_VIA_SPLICEOSOME	GO_MRNA_CIS_SPLICING_VIA_SPLICEOSOME	16/2251	28/13008	2.27868e-06	0.000123751	0.000113798	402972/406288/100145909/192330/387255/321555/406495/100126813/799690/402850/368864/393505/334283/405835/573001/436946	16
20dph A vs WT Down-Regulation	GO_MATURATION_OF_SSU_RRNA_FROM_TRICISTRONIC_RRNA_TRANSCRIPT_SSU_RRNA_5_8S_RRNA_LSU_RRNA	GO_MATURATION_OF_SSU_RRNA_FROM_TRICISTRONIC_RRNA_TRANSCRIPT_SSU_RRNA_5_8S_RRNA_LSU_RRNA	19/2251	37/13008	2.27956e-06	0.000123751	0.000113798	337399/553568/393206/402800/553241/266990/557849/100009635/286787/334446/492761/393097/447856/393107/445388/386642/100332577/550264/406571	19
20dph A vs WT Down-Regulation	GO_PROTEIN_DNA_COMPLEX_SUBUNIT_ORGANIZATION	GO_PROTEIN_DNA_COMPLEX_SUBUNIT_ORGANIZATION	61/2251	199/13008	2.35751e-06	0.000126528	0.000116353	282615/317679/266985/192338/445115/321714/353295/30590/286747/566409/321726/560788/406806/192323/322000/337598/334315/322129/386792/336342/563212/553733/323115/323299/541386/393774/327491/553305/777733/322248/558718/562140/558581/394048/192333/767754/323501/792029/403020/324822/406285/799716/393225/561006/567476/563456/553328/100536401/406269/562348/321947/393349/321585/447857/450080/568076/65226…	61
20dph A vs WT Down-Regulation	GO_PEPTIDYL_LYSINE_MODIFICATION	GO_PEPTIDYL_LYSINE_MODIFICATION	100/2251	374/13008	2.44424e-06	0.00012971	0.000119278	317679/317678/321897/192313/559225/406372/321714/406852/415148/570945/30172/562350/317744/436852/406398/322969/30430/563392/406510/442932/406672/321614/335236/393973/568298/323299/321744/322348/335750/393774/568424/322055/58013/555517/405828/334055/445229/334749/334380/571621/404619/100000709/322209/768133/100007636/393125/445482/799716/393225/641491/796720/558883/560078/567001/30265/568734/10003…	100
20dph A vs WT Down-Regulation	GO_RETROGRADE_VESICLE_MEDIATED_TRANSPORT_GOLGI_TO_ENDOPLASMIC_RETICULUM	GO_RETROGRADE_VESICLE_MEDIATED_TRANSPORT_GOLGI_TO_ENDOPLASMIC_RETICULUM	32/2251	82/13008	2.47781e-06	0.00013003	0.000119573	114454/445196/393894/338138/368883/567774/260439/100149572/266982/492492/436743/393990/393648/30187/373129/613145/569049/767754/394117/573988/641490/325464/326716/57970/565822/393796/336391/323197/334219/393613/321550/569617	32
20dph A vs WT Down-Regulation	GO_REGULATION_OF_NUCLEOCYTOPLASMIC_TRANSPORT	GO_REGULATION_OF_NUCLEOCYTOPLASMIC_TRANSPORT	41/2251	118/13008	3.55172e-06	0.000184338	0.000169513	561131/30590/322000/558662/30415/335195/563392/406382/568043/406510/558212/562529/399487/407084/563056/335750/568424/406495/571621/322756/100332544/325292/393225/324342/559020/333979/65237/558883/114424/30654/449827/445076/334571/334627/100529857/100329390/325361/325052/378454/573001/30221	41
20dph A vs WT Down-Regulation	GO_DNA_STRAND_ELONGATION	GO_DNA_STRAND_ELONGATION	15/2251	26/13008	4.04076e-06	0.00020744	0.000190757	556995/30678/192323/337598/447862/572562/553405/406435/393774/406637/192333/317740/692256/796456/563276	15
20dph A vs WT Down-Regulation	GO_RRNA_MODIFICATION	GO_RRNA_MODIFICATION	18/2251	35/13008	4.1011e-06	0.000208274	0.000191524	613144/321130/393617/406275/406690/393950/445162/568328/565088/445391/566022/100003787/321247/678588/550390/402955/569468/100003205	18
20dph A vs WT Down-Regulation	GO_DNA_TEMPLATED_TRANSCRIPTION_ELONGATION	GO_DNA_TEMPLATED_TRANSCRIPTION_ELONGATION	38/2251	107/13008	4.41267e-06	0.000221713	0.000203882	386844/402856/393538/327078/560338/325603/569432/567785/100149834/336342/108178997/394178/553733/415252/445170/336105/768133/373077/324088/553347/550263/317637/100036549/404599/325064/327568/560127/562348/100329390/334465/325832/447857/570531/334669/393827/450080/566326/323181	38
20dph A vs WT Down-Regulation	GO_SPLICEOSOMAL_COMPLEX_ASSEMBLY	GO_SPLICEOSOMAL_COMPLEX_ASSEMBLY	24/2251	55/13008	4.54088e-06	0.000225753	0.000207597	321544/562370/192331/406288/192330/791187/447922/446168/799690/394018/572785/368864/570205/393505/556790/790924/393979/550244/334283/405835/796388/415206/100038767/30432	24
20dph A vs WT Down-Regulation	GO_RRNA_CATABOLIC_PROCESS	GO_RRNA_CATABOLIC_PROCESS	12/2251	18/13008	4.63578e-06	0.000228071	0.000209728	550234/100003553/326786/394111/450057/393712/386632/751632/550247/394064/323016/567505	12
20dph A vs WT Down-Regulation	GO_RNA_METHYLATION	GO_RNA_METHYLATION	30/2251	77/13008	5.26692e-06	0.00025645	0.000235826	321130/406275/563475/406690/445162/556362/404603/334936/100004398/100006618/553298/566022/541496/321247/678588/325292/561938/560041/564078/550390/559583/562801/570351/450078/560260/100136872/394041/436593/569468/100003205	30
20dph A vs WT Down-Regulation	GO_REGULATION_OF_SMALL_MOLECULE_METABOLIC_PROCESS	GO_REGULATION_OF_SMALL_MOLECULE_METABOLIC_PROCESS	110/2251	429/13008	6.48775e-06	0.00031267	0.000287524	394060/114426/414331/559225/406372/30590/30649/406852/559281/798071/552997/570945/799528/560788/30172/378446/559001/562350/561372/559054/447891/30314/795400/791153/322969/327301/563392/571911/567969/406510/245950/387529/335236/393973/568298/323737/792824/492781/403086/321744/558292/335750/503934/403085/336798/100037309/555517/405828/555566/334749/334380/571621/494054/548604/553513/793949/327197/3…	110
20dph A vs WT Down-Regulation	GO_HISTONE_MRNA_METABOLIC_PROCESS	GO_HISTONE_MRNA_METABOLIC_PROCESS	14/2251	24/13008	7.15629e-06	0.000341405	0.000313948	321504/436657/324554/327011/447922/393712/402966/445404/403064/393979/394064/406783/563801/568678	14
20dph A vs WT Down-Regulation	GO_ENDONUCLEOLYTIC_CLEAVAGE_INVOLVED_IN_RRNA_PROCESSING	GO_ENDONUCLEOLYTIC_CLEAVAGE_INVOLVED_IN_RRNA_PROCESSING	11/2251	16/13008	7.56734e-06	0.000351982	0.000323674	337399/553568/402800/553241/557849/492761/777627/445388/567715/100332577/550264	11
20dph A vs WT Down-Regulation	GO_TELOMERE_MAINTENANCE_VIA_SEMI_CONSERVATIVE_REPLICATION	GO_TELOMERE_MAINTENANCE_VIA_SEMI_CONSERVATIVE_REPLICATION	15/2251	27/13008	7.63722e-06	0.000351982	0.000323674	30678/556456/553405/406435/393774/327491/386707/322059/317740/692256/796456/192320/30440/406783/65226	15
20dph A vs WT Down-Regulation	GO_ALTERNATIVE_MRNA_SPLICING_VIA_SPLICEOSOME	GO_ALTERNATIVE_MRNA_SPLICING_VIA_SPLICEOSOME	31/2251	82/13008	7.6708e-06	0.000351982	0.000323674	394074/402972/562370/406288/322206/568043/321220/108178997/100145909/387255/503767/572992/327336/558581/407984/572785/100005893/393168/393505/334784/565670/796523/405835/100136872/393390/555643/573001/406569/378453/566326/393693	31
20dph A vs WT Down-Regulation	GO_PTERIDINE_CONTAINING_COMPOUND_METABOLIC_PROCESS	GO_PTERIDINE_CONTAINING_COMPOUND_METABOLIC_PROCESS	16/2251	30/13008	7.67607e-06	0.000351982	0.000323674	100192219/140622/406746/394021/58141/260441/100034522/81540/567547/100144628/100004977/378847/100333269/393247/560667/497434	16
20dph A vs WT Down-Regulation	GO_TRNA_MODIFICATION	GO_TRNA_MODIFICATION	32/2251	86/13008	8.11513e-06	0.000368536	0.000338897	393617/321504/563475/402798/494060/560338/556362/566689/100006618/553298/553523/393985/100537837/393647/402995/100003049/541496/325292/561938/322715/553625/564078/559583/556642/570351/450078/402955/445096/792787/436593/557725/100003205	32
20dph A vs WT Down-Regulation	GO_TRNA_PROCESSING	GO_TRNA_PROCESSING	42/2251	126/13008	8.96523e-06	0.000403265	0.000370832	393617/321504/563475/402798/494060/432372/560338/556362/566689/406376/100006618/553298/553523/393985/100537837/393647/402995/100003049/541496/325292/561938/322715/492652/553625/564078/565621/559583/556790/556642/436798/570351/450078/402955/553721/393240/445096/792787/436813/436593/557725/100003205/553571	42
20dph A vs WT Down-Regulation	GO_TRANSLATIONAL_ELONGATION	GO_TRANSLATIONAL_ELONGATION	43/2251	131/13008	1.09209e-05	0.000486596	0.000447462	406546/100000122/492514/407728/100126015/436701/567785/407642/559007/558080/394053/405881/556778/447873/541378/572170/550391/562538/751681/445150/493604/553325/336283/555760/569700/436791/641497/436674/553771/100330483/393748/445321/777746/751746/553580/561840/558658/553636/393123/450009/619204/394122/557606	43
20dph A vs WT Down-Regulation	GO_REGULATION_OF_CHOLESTEROL_METABOLIC_PROCESS	GO_REGULATION_OF_CHOLESTEROL_METABOLIC_PROCESS	25/2251	61/13008	1.118e-05	0.000493487	0.000453799	394060/414331/552997/799528/378446/559001/559054/447891/30314/795400/791153/571911/387529/492781/558292/336798/100037309/555566/494054/553513/83915/100001198/558964/492477/559403	25
20dph A vs WT Down-Regulation	GO_NUCLEOSOME_ORGANIZATION	GO_NUCLEOSOME_ORGANIZATION	36/2251	103/13008	1.17764e-05	0.000514999	0.000473581	282615/317679/266985/192338/445115/321714/353295/321726/322000/322129/386792/563212/323115/323299/393774/553305/322248/562140/558581/394048/323501/792029/403020/324822/406285/799716/393225/561006/567476/563456/100536401/406269/562348/568076/327618/415104	36
20dph A vs WT Down-Regulation	GO_NCRNA_CATABOLIC_PROCESS	GO_NCRNA_CATABOLIC_PROCESS	17/2251	34/13008	1.23974e-05	0.000537181	0.000493979	406795/550234/100003553/326786/394111/450057/393712/325292/334784/566106/386632/751632/550247/394064/323016/568678/567505	17
20dph A vs WT Down-Regulation	GO_REGULATION_OF_GENERATION_OF_PRECURSOR_METABOLITES_AND_ENERGY	GO_REGULATION_OF_GENERATION_OF_PRECURSOR_METABOLITES_AND_ENERGY	50/2251	161/13008	1.25335e-05	0.000538143	0.000494863	559225/30590/406852/559281/798071/570945/30172/393337/562350/402824/322969/327301/563392/406510/335236/393973/568298/321744/335750/405828/334749/571621/100144628/692319/327197/393125/564706/796720/406440/323107/558883/436954/30654/407980/445382/557602/393635/565670/100529857/100001198/393202/337461/100317326/571959/378972/378454/777756/562399/30221/30664	50
20dph A vs WT Down-Regulation	GO_CHROMATIN_DISASSEMBLY	GO_CHROMATIN_DISASSEMBLY	13/2251	22/13008	1.26514e-05	0.000538309	0.000495016	445115/321714/353295/386792/323115/322248/562140/562808/394048/403020/799716/567476/562348	13
20dph A vs WT Down-Regulation	GO_DNA_PACKAGING	GO_DNA_PACKAGING	47/2251	149/13008	1.43553e-05	0.000605357	0.000556672	282615/317679/266985/192338/445115/324428/321714/30590/321726/322000/192302/322129/386792/30430/563212/323299/791187/393774/58013/553305/445488/797198/321452/558581/394048/323501/792029/192332/406285/373125/561006/558883/794108/553328/100536401/406269/323733/393390/572121/768131/556493/568076/552978/550325/327618/415104/562678	47
20dph A vs WT Down-Regulation	GO_NUCLEOSIDE_MONOPHOSPHATE_BIOSYNTHETIC_PROCESS	GO_NUCLEOSIDE_MONOPHOSPHATE_BIOSYNTHETIC_PROCESS	19/2251	41/13008	1.55899e-05	0.000651603	0.000599198	393143/266992/140622/338306/406383/394021/406259/368220/58141/317745/572027/503707/81540/570437/393559/560827/321193/327590/100005763	19
20dph A vs WT Down-Regulation	GO_NCRNA_3_END_PROCESSING	GO_NCRNA_3_END_PROCESSING	18/2251	38/13008	1.79098e-05	0.000735934	0.000676747	613144/321504/406275/550234/326786/564642/553641/450057/393712/492652/564388/393406/751632/450078/550247/394064/323016/568678	18
20dph A vs WT Down-Regulation	GO_NUCLEOBASE_BIOSYNTHETIC_PROCESS	GO_NUCLEOBASE_BIOSYNTHETIC_PROCESS	11/2251	17/13008	1.80756e-05	0.000735934	0.000676747	393143/266992/406383/394021/406259/58141/572027/100144628/393559/560827/321193	11
20dph A vs WT Down-Regulation	GO_TETRAHYDROFOLATE_METABOLIC_PROCESS	GO_TETRAHYDROFOLATE_METABOLIC_PROCESS	11/2251	17/13008	1.80756e-05	0.000735934	0.000676747	100192219/140622/394021/58141/260441/100034522/81540/567547/100144628/100004977/100333269	11
20dph A vs WT Down-Regulation	GO_SPLICEOSOMAL_TRI_SNRNP_COMPLEX_ASSEMBLY	GO_SPLICEOSOMAL_TRI_SNRNP_COMPLEX_ASSEMBLY	9/2251	12/13008	1.82308e-05	0.000735934	0.000676747	321544/393951/403072/558581/393476/393505/556273/431768/449927	9
20dph A vs WT Down-Regulation	GO_EPIDERMAL_CELL_DIFFERENTIATION	GO_EPIDERMAL_CELL_DIFFERENTIATION	53/2251	176/13008	1.84739e-05	0.000739428	0.00067996	794486/664718/449936/324023/494479/406768/30415/560091/321502/100534918/192302/560190/335195/436656/553371/399487/266748/373136/100334173/368684/100330782/678603/768133/406777/338214/260407/334724/550598/569058/324942/114424/30265/568734/794305/317747/393570/568321/324125/30531/553944/561411/30327/566604/568060/792456/564044/327272/100329779/352930/324096/447925/334633/100034503	53
20dph A vs WT Down-Regulation	GO_PROTEIN_INSERTION_INTO_MEMBRANE	GO_PROTEIN_INSERTION_INTO_MEMBRANE	24/2251	59/13008	1.93822e-05	0.000769261	0.000707394	30590/436951/336610/436738/335195/321729/768299/266757/399487/334270/321232/394157/100537779/260407/406813/393111/323956/565155/796309/550381/325704/323055/552941/282678	24
20dph A vs WT Down-Regulation	GO_TRANSCRIPTION_BY_RNA_POLYMERASE_I	GO_TRANSCRIPTION_BY_RNA_POLYMERASE_I	25/2251	63/13008	2.17592e-05	0.000856406	0.00078753	368478/402856/393538/353295/541511/327078/767714/321700/325603/334446/325106/336342/562529/553733/334380/445170/558718/799716/550263/317637/399480/796505/447857/492353/450080	25
20dph A vs WT Down-Regulation	GO_RIBONUCLEOSIDE_MONOPHOSPHATE_BIOSYNTHETIC_PROCESS	GO_RIBONUCLEOSIDE_MONOPHOSPHATE_BIOSYNTHETIC_PROCESS	16/2251	32/13008	2.23724e-05	0.000873264	0.000803033	393143/266992/140622/338306/406383/406259/368220/58141/317745/572027/503707/570437/393559/560827/321193/100005763	16
20dph A vs WT Down-Regulation	GO_RNA_PHOSPHODIESTER_BOND_HYDROLYSIS_ENDONUCLEOLYTIC	GO_RNA_PHOSPHODIESTER_BOND_HYDROLYSIS_ENDONUCLEOLYTIC	26/2251	67/13008	2.38927e-05	0.000924961	0.000850572	568159/337399/553568/402800/553241/557849/100002293/324554/492761/777627/445388/386707/324724/393195/492652/406730/791890/567715/436798/100332577/553721/550264/323746/436849/567505/406778	26
20dph A vs WT Down-Regulation	GO_MRNA_MODIFICATION	GO_MRNA_MODIFICATION	13/2251	23/13008	2.44865e-05	0.000940243	0.000864625	613144/563475/494060/404603/100004398/402995/325292/560041/556642/560260/394041/436593/100003205	13
20dph A vs WT Down-Regulation	GO_NUCLEAR_TRANSCRIBED_MRNA_CATABOLIC_PROCESS_EXONUCLEOLYTIC_3_5	GO_NUCLEAR_TRANSCRIBED_MRNA_CATABOLIC_PROCESS_EXONUCLEOLYTIC_3_5	8/2251	10/13008	2.56816e-05	0.000965297	0.000887664	550234/326786/450057/393712/566106/751632/550247/323016	8
20dph A vs WT Down-Regulation	GO_PURINE_NUCLEOBASE_BIOSYNTHETIC_PROCESS	GO_PURINE_NUCLEOBASE_BIOSYNTHETIC_PROCESS	8/2251	10/13008	2.56816e-05	0.000965297	0.000887664	394021/406259/58141/572027/100144628/393559/560827/321193	8
20dph A vs WT Down-Regulation	GO_PROTEIN_N_LINKED_GLYCOSYLATION	GO_PROTEIN_N_LINKED_GLYCOSYLATION	27/2251	71/13008	2.57521e-05	0.000965297	0.000887664	553288/406408/567861/474321/325561/323918/567913/368229/768123/566527/492781/751635/497542/327601/445022/266797/415220/559149/474331/553725/445327/335985/569945/393239/751643/558524/393742	27
20dph A vs WT Down-Regulation	GO_MATURATION_OF_LSU_RRNA_FROM_TRICISTRONIC_RRNA_TRANSCRIPT_SSU_RRNA_5_8S_RRNA_LSU_RRNA	GO_MATURATION_OF_LSU_RRNA_FROM_TRICISTRONIC_RRNA_TRANSCRIPT_SSU_RRNA_5_8S_RRNA_LSU_RRNA	10/2251	15/13008	3.04126e-05	0.00112218	0.00103193	321127/30228/317644/100536352/321652/777627/406587/321247/322251/567715	10
20dph A vs WT Down-Regulation	GO_RNA_SURVEILLANCE	GO_RNA_SURVEILLANCE	10/2251	15/13008	3.04126e-05	0.00112218	0.00103193	550234/326786/394111/450057/393712/570852/751632/550247/394064/323016	10
20dph A vs WT Down-Regulation	GO_REGULATION_OF_SIGNAL_TRANSDUCTION_BY_P53_CLASS_MEDIATOR	GO_REGULATION_OF_SIGNAL_TRANSDUCTION_BY_P53_CLASS_MEDIATOR	53/2251	179/13008	3.09919e-05	0.00113469	0.00104343	321130/386844/368664/337399/30590/321726/326078/192302/322129/558344/322206/558534/777627/565440/336470/560591/406435/406587/403085/567770/327491/58013/334380/558718/406637/556379/445482/260407/641491/65237/406440/557602/558760/797357/403064/406675/100147851/562348/100001198/448867/30502/415195/393162/406715/560622/541507/572540/562319/65226/494038/324053/553571/406778	53
20dph A vs WT Down-Regulation	GO_SNRNA_METABOLIC_PROCESS	GO_SNRNA_METABOLIC_PROCESS	17/2251	36/13008	3.21808e-05	0.00116915	0.00107512	613144/406795/550234/326786/564642/445391/450057/393712/100003787/334784/564388/393406/751632/560575/550247/394064/323016	17
[truncated: 686 more rows]

## Sheet: GSEA Hallmark
Supplementary Table 9. Enriched Hallmark pathways analysized by GSEA
Comparative group	ID	Description	setSize	enrichmentScore	NES	pvalue	p.adjust	qvalues	rank	leading_edge	core_enrichment	sign	geneRatio
[truncated: 183 more rows]

## Sheet: GSEA KEGG
Supplementary Table 10 Enriched KEGG pathways analysized by GSEA
[truncated: 263 more rows]

[truncated: 3 more sheets: GSEA WIKIPATHWAY, GSEA C5BP, Target genes of DE miRNAs]
